# Supplementary material for: Shell Disease Syndrome Is Associated with Reduced and Shifted Epibacterial Diversity on the Carapace of the Crustacean Cancer pagurus
Source: Microbiol Spectr. 2022 Nov 7;10(6):e03419-22. doi: 10.1128/spectrum.03419-22 (PMC9769784; doi:10.1128/spectrum.03419-22)
Supplement: Supplemental file 3 — Relative abundance OTUs. Download spectrum.03419-22-s0003.xlsx, XLSX file, 0.9 MB [file spectrum.03419-22-s0003.xlsx]

## Sheet: Relative.Abundance.OTUs.taxonom
	I-BS1	I-BS2	I-BS3	I-BS4	I-NA1	I-NA2	I-NA3	II-BS1	II-BS2	II-BS3	II-BS4	II-NA1	II-NA2	II-NA3	II-NA4	III-BS1	III-BS2	III-BS3	III-BS4	III-NA1	III-NA2	III-NA3	III-NA4	IV-BS1	IV-BS2	IV-BS3	IV-BS4	IV-BS5	IV-NA1	IV-NA2	IV-NA3	IV-NA4	H2O-1	H2O-2	H2O-3	I-BS1.RNA	I-BS2.RNA	I-BS3.RNA	I-BS4.RNA	I-NA1.RNA	I-NA2.RNA	I-NA3.RNA	II-BS1.RNA	II-BS2.RNA	II-BS3.RNA	II-BS4.RNA	II-NA1.RNA	II-NA2.RNA	II-NA3.RNA
OTU_1	1.00705	32.5491	1.25998	0.49828	0.0705011	1.42933	0.0392118	0	0.39705	0	74.7546	1.35374	0.411706	0.080951	0.00433032	0.449944	29.8626	0.216856	57.8602	0.074354	0.0147645	0.116482	0.0617856	22.0949	23.4236	8.21844	67.2582	3.90701	0.663871	0	0.0322581	0.0277303	0	0.0107515	0	0.183279	13.8207	1.38482	0.0929656	0.195521	0.715835	0.111711	0.0341997	0.11162	0	68.0231	0.840336	0.126285	0.0541908
OTU_10	4.0282	0.828866	4.81562	15.5772	1.3689	4.24839	3.3036	0.128728	4.14067	0	0.342835	0.730713	3.73873	2.88867	2.35136	0.56243	0.10989	0.660424	0.15005	1.57383	2.4952	2.15492	1.6991	1.7027	0.195551	4.40587	0.28907	3.34741	0	1.76876	0.596774	1.2987	0	0.0215031	0.0134372	1.18427	0.080928	2.59654	9.48249	0.533239	1.19306	2.02011	0.820793	0.725527	0	0.149725	0.858704	1.53347	1.03866
OTU_100	0.654582	0.0347429	0.00659674	0.154229	0.628635	1.98786	0.225468	0	0.297788	0	0	0	0.189162	0.0596481	0	0	0	0.0492854	0	1.43132	1.53551	0.0873617	1.11214	0	0.00283407	0	0	0	0	0	0	0.0277303	0	0	0	0.0281968	0	0	0	0.479915	0.390456	0.0279278	0	0.0669718	0	0	0	0.0360815	0
OTU_1000	0	0	0	0	0	0	0	0	0	0	0	0	0	0	0	0	0	0	0	0	0	0	0	0	0	0	0	0	0.209644	0.169073	0	0.064704	0	0	0	0	0	0	0	0	0	0	0	0	0	0	0	0	0
OTU_1001	0	0	0	0	0	0	0	0	0	0	0	0	0	0	0	0	0	0.315426	0	0	0	0	0	0	0	0	0	0	0	0	0	0	0	0	0	0	0	0	0	0	0	0	0	0	0	0	0	0	0
OTU_1002	0	0	0	0	0	0	0	0	0	0	0	0	0	0	0	0	0	0	0	0	0	0	0	0	0	0	0	0	0	0	0	0	0.45911	0.204279	0.268745	0	0	0	0	0	0	0	0	0	0	0	0	0	0
OTU_1003	0	0	0.026387	0	0	0	0	0	0	0	0	0	0	0	0	0	0	0	0	0	0	0.203844	0	0.00574267	0	0	0.00731823	0.040698	0	0.0520224	0	0.064704	0	0	0	0	0	0	0	0	0	0	0	0	0	0	0	0	0.00903179
OTU_1004	0	0	0	0	0.0058751	0	0	0	0	0	0	0	0	0.0127817	0	0	0	0.0689995	0	0	0.0147645	0	0	0	0.00283407	0.0606776	0	0	0	0	0	0	0	0	0	0	0	0	0	0	0	0	0	0	0	0	0.004592	0.0180408	0.0270954
OTU_1005	0.503525	0.114155	0	0	0	0	0	0	0	0	0	0	0	0	0	0	0	0	0.00267946	0	0	0	0	0	0	0	0	0	0	0	0	0	0	0	0	0.0845904	0.143872	0	0	0	0	0	0	0	0	0	0	0	0
OTU_1006	0	0	0	0	0	0	0	0	0	0	0	0	0	0	0	0	0	0.187284	0	0	0	0	0	0	0	0	0	0	0	0	0	0	0	0.0215031	0.0403117	0	0	0	0	0	0	0	0	0	0	0	0.004592	0.0180408	0.00903179
OTU_1007	0	0	0	0	0	0	0	0	0	0	0	0	0	0	0	0	0	0	0	0	0	0	0	0.017228	0.0396769	0	0	0	0	0	0	0	0.0286944	0.13977	0.0940607	0	0	0	0	0	0	0	0	0	0	0	0	0	0
OTU_1008	0	0	0	0	0.0352506	0.0263875	0	0	0	0	0	0	0	0	0	0	0.00915751	0.0197141	0	0	0	0	0	0	0.00566813	0	0	0	0	0	0	0	0	0	0	0	0	0	0	0.0710985	0.0867679	0	0	0.0334859	0	0	0	0	0.00903179
OTU_1009	0	0	0	0	0	0.00879585	0	0	0.226886	0	0	0	0	0.0852115	0	0	0	0.00985707	0	0	0	0	0	0	0	0	0	0	0	0	0	0	0	0	0	0	0	0	0	0.0177746	0	0	0	0.0334859	0	0	0	0.0180408	0.0722543
OTU_101	0	0	0	0	0	0	0	0	0	0	0	0	0	0	0	0	0	0.0295712	0	0	0	0	0	0	0	0	0	0	0	0	0	0	6.02582	7.49382	4.55523	0	0	0	0	0	0	0	0	0	0	0	0	0	0
OTU_1010	0.0503525	0	0	0	0.0058751	0	0	0	0	0	0	0	0.133526	0	0	0	0	0.0295712	0	0.0991387	0	0	0	0	0	0	0	0	0	0	0	0.00462171	0	0.0107515	0	0.0140984	0	0	0	0.0177746	0	0	0	0.0223239	0	0	0	0.00902039	0
OTU_1011	0	0	0	0	0	0.0967543	0	0	0	0	0	0	0	0	0	0	0	0.0197141	0	0	0	0	0	0.0143567	0	0	0.00731823	0.0152617	0	0	0	0	0	0	0	0	0	0	0	0	0.151844	0	0.341997	0	0	0	0	0.00902039	0
OTU_1012	0	0	0	0	0	0	0	0	0.0425411	0	0	0	0	0.00426058	0	0	0	0.00985707	0	0	0	0	0	0	0	0	0	0	0	0	0	0	0	0	0	0	0	0	0	0	0	0	0	0.0558098	0	0	0	0	0
OTU_1013	0	0	0	0	0	0	0	0	0	0	0	0	0	0	0	0	0	0	0	0.0433732	0	0.0873617	0	0	0	0	0	0	0	0.0520224	0	0	0	0	0	0	0	0	0	0	0	0	0.786594	0	0	0	0	0	0
OTU_1014	0	0	0	0	0	0	0	0	0	0	0	0	0	0	0	0.56243	0	0.0197141	0.00535891	0.00619617	0.088587	0.0291206	0	0	0	0.0168549	0	0	0	0	0	0	0	0	0	0	0	0	0	0	0	0	0	0	0	0	0	0	0.00903179
OTU_1015	0	0	0	0	0.0470008	0.0307855	0	0	0.0141804	0	0	0	0	0.00852115	0	0	0	0.0689995	0	0	0.103352	0	0	0.00574267	0.0085022	0.0303388	0	0	0	0	0	0	0	0.0215031	0.0134372	0.0140984	0	0	0	0	0	0	0	0.011162	0	0	0	0.0360815	0.00903179
OTU_1016	0	0	0	0	0	0	0	0	0	0	0	0	0	0.0852115	0.095267	0	0	0	0	0	0.103352	0	0	0	0	0	0	0	0	0	0	0	0	0	0	0	0	0	0	0	0	0	0	0	0	0	0	0	0.00903179
OTU_1017	0	0	0	0	0.0176253	0.00879585	0	0	0	0	0	0	0.0333816	0.029824	0	0	0	0.0295712	0	0	0	0	0	0.00574267	0	0	0	0	0	0.0260112	0	0	0	0	0	0	0	0	0	0.0888731	0	0	0	0.0223239	0	0	0	0.0180408	0.0541908
OTU_1018	0	0	0	0	0	0	0	0	0	0	0	0	0	0	0	0	0	0	0	0	0	0	0	0	0	0	0	0	0.0611461	0	0	0.115543	0	0	0	0.0281968	0	0	0	0.0177746	0	0	0	0	0	0	0	0.0180408	0
OTU_1019	0	0	0	0	0	0	0	0	0	0	0	0	0	0.0255635	0	0.56243	0	0.0591424	0	0	0	0.262085	0	0.00861401	0	0	0	0	0	0.0390168	0	0.032352	0	0	0	0	0	0	0	0	0	0	0	0	0	0	0	0.00902039	0
OTU_102	0.302115	0.00496327	0	0.355914	1.15739	0.831208	0.843055	0	0.241066	0	0	0	0.35607	0.328064	0	0	0.0824176	0.344998	0	0.229258	0.221468	0.232964	0.0308928	0.017228	0.00283407	0.0168549	0	0	0	0.065028	0	0.00462171	0	0	0	0.0140984	0.017984	0.0266312	0.0309885	0.835407	1.01952	1.21951	0	0.200915	0	0	0	0.288652	0.298049
OTU_1020	0	0	0	0	0	0	0.205862	0	0	0	0	0	0	0.0170423	0	0	0	0.0788566	0	0	0	0	0	0	0	0.0337098	0	0	0	0	0	0	0	0	0	0.0140984	0	0.0399467	0	0	0	0.00930925	0	0	0	0	0	0	0
OTU_1021	0	0	0	0	0	0	0.0784237	0	0	0	0	0	0	0	0	0	0	0	0	0	0	0	0	0	0	0	0	0	0.0786164	0	0	0	0	0	0	0	0	0	0	0	0.021692	0.0651648	0	0	0	0	0	0.0270612	0
OTU_1022	0	0	0	0	0	0	0	0	0	0	0	0	0	0	0	0	0	0	0	0	0	0	0	0	0	0	0	0	0	0	0	0	0.172166	0.268788	0.309057	0	0	0	0	0	0	0	0	0	0	0	0	0	0
OTU_1023	0	0	0	0	0	0	0	0	0.0992626	0	0	0	0.0333816	0	0	0	0	0.0394283	0	0.1611	0.029529	0	0	0	0	0	0	0	0	0	0	0	0	0	0	0	0	0	0	0	0	0	0	0.0223239	0	0	0	0.0180408	0
OTU_1024	0	0	0	0	0	0	0	0	0	0	0	0	0	0	0	0	0	0	0	0	0	0	0	0.103368	0.0170044	0	0	0	0	0	0	0	0	0	0.0134372	0	0	0	0	0	0	0	0	0	0	0	0	0	0
OTU_1025	0	0	0	0	0.0058751	0	0	0	0	0	0	0	0	0.00426058	0	0	0	0.00985707	0	0	0	0	0	0	0	0	0	0	0.0349406	0	0	0	0	0	0	0	0	0	0	0.0177746	0	0.00930925	0.307798	0.011162	0	0	0	0.0270612	0.0180636
OTU_1026	0	0	0	0	0	0	0	0	0	0	0	0	0	0	0	0	0	0.0295712	0	0	0.0147645	0	0	0.0287134	0.0368429	0	0	0	0	0	0	0	0	0	0	0	0	0	0	0.0355492	0.0433839	0	0	0	0	0	0	0.00902039	0.00903179
OTU_1027	0	0	0	0	0.223254	0.00439792	0	0	0	0	0	0	0	0	0	0	0	0	0	0	0	0	0	0	0	0	0	0	0	0	0	0	0	0	0	0	0	0	0	0.213295	0.0433839	0	0	0	0	0	0	0	0
OTU_1028	0	0	0	0	0	0	0	0	0	0	0	0	0	0.00852115	0	0	0	0.0689995	0	0	0.118116	0.174723	0.0617856	0	0	0	0	0	0	0.0130056	0	0	0	0	0	0	0	0	0	0	0	0	0	0	0	0	0	0.0180408	0.00903179
OTU_103	0.654582	0.0943022	1.68877	0	0.29963	0.395813	0	0	0.411231	0.424975	0.0110592	0.0615337	0.400579	0.685953	0.346425	0	0	0.0492854	0	0.198277	0.029529	0.436808	0.247142	0.0315847	0	0	0	0.0712214	0	0.143062	0	0.0138651	0.114778	0.0537577	0.0403117	0.380657	0.017984	2.34354	0	0.0533239	0.021692	0.269968	0	0.0669718	0	0	0	0.279632	0.225795
OTU_1030	0	0	0	0	0	0	0	0	0	0	0	0	0	0	0	0	0	0	0	0.13012	0.177174	0	0	0	0	0	0	0	0	0	0	0	0	0	0	0	0	0	0	0	0	0	0	0	0	0	0	0	0
OTU_1031	0	0	0	0	0	0	0	0	0	0	0	0	0	0	0	0	0	0	0	0	0	0	0	0	0	0	0	0	0	0	0	0	0.25825	0.258037	0.282182	0	0	0	0	0	0	0	0	0	0	0	0	0	0
OTU_1032	0	0.00496327	0.0329837	0	0	0	0	0	0	0	0	0.0153834	0.100145	0	0	0	0	0	0	0	0	0	0	0	0	0.0337098	0.0109774	0.0356107	0	0	0.0645161	0	0	0	0	0	0	0	0	0	0	0	0	0	0	0	0	0	0
OTU_1033	0	0	0	0.130502	0	0	0	0	0	0.588428	0.0082944	0	0	0	0	0	0	0	0.0187562	0	0	0	0	0	0	0	0	0.0457852	0	0	0	0	0	0	0	0	0	0	0	0	0	0	0	0.0446478	0	0	0	0	0
OTU_1034	0	0	0	0	0	0	0	0	0	0	0	0	0	0.00852115	0	0	0	0.0591424	0	0	0	0	0	0	0	0	0	0	0.0698812	0.0910391	0.0645161	0.0554606	0	0	0	0	0	0	0	0	0	0	0	0	0	0	0	0	0.00903179
OTU_1035	0	0	0	0	0	0	0	0	0	0	0	0	0	0	0	0	0	0	0	0	0	0	0	0	0.136035	0	0	0	0	0	0	0	0	0	0	0	0	0	0	0	0	0	0	0	0	0	0	0	0
OTU_1036	0	0	0	0	0	0	0	0	0	0	0	0	0	0	0	0	0	0	0	0	0	0	0	0	0	0.0741615	0	0	0	0	0	0	0	0	0	0	0	0	0	0	0	0.00930925	0	0	0	0	0	0	0
OTU_1037	0	0	0	0	0	0	0	0	0	0	0	0	0	0.0852115	0	0	0	0	0	0.154904	0	0	0	0	0	0	0	0	0	0	0	0	0	0	0	0	0	0	0	0	0	0	0	0.0446478	0	0	0	0	0.0180636
OTU_1038	0	0	0	0	0.0117502	0	0	0	0	0	0	0	0	0	0	0	0	0.206999	0	0	0	0	0	0	0	0	0	0	0	0	0	0	0	0	0	0	0	0	0	0	0	0	0	0	0	0	0.013776	0	0
OTU_1039	0	0	0	0	0	0	0	0	0	0	0	0	0	0	0	0	0	0	0	0	0	0	0	0	0.045345	0.00337098	0.00731823	0	0	0	0	0	0	0	0	0	0	0	0	0	0	0	0	0	0	0	0	0	0
OTU_104	0.60423	0.00496327	0.395804	0.806739	0.123377	0.0175917	0.43133	2.85346	0.283607	4.34783	0.013824	0.161526	0.0778903	0.00852115	0.567271	2.13723	0.155678	0.00985707	0.0455508	0.229258	0.103352	0.0582411	0.0308928	0.200993	0.0113363	0.0943873	0.0109774	0.0864832	0.0873515	0.351151	0.693548	0.0462171	0	0	0	0.0281968	0	0.0399467	0.650759	0	0	0.111711	0.991792	0	0.714286	0.00534731	0.036736	0.0270612	0
OTU_1040	0	0	0	0	0	0	0	0	0	0	0	0	0	0	0	0	0	0	0	0	0	0	0	0	0	0	0	0.061047	0.262055	0	0	0	0	0	0	0	0	0	0	0	0	0	0	0	0	0	0	0	0
OTU_1041	0	0	0	0	0	0	0	0	0	0	0	0	0	0.0127817	0	0	0	0	0	0	0	0	0	0	0	0	0	0	0	0	0	0	0	0	0	0	0	0	0	0	0	0	0	0.145105	0	0	0	0.0631427	0.243858
OTU_1042	0	0	0	0	0	0	0	0	0.0992626	0	0	0	0.0445087	0	0	0	0	0	0	0.0433732	0	0	0	0	0	0	0	0	0	0	0	0	0	0	0	0	0	0	0	0	0	0	0	0.0781337	0	0	0	0.207469	0.0180636
OTU_1043	0	0	0	0	0.0293755	0	0	0	0.0425411	0	0	0.0230751	0	0.0894721	0	0	0	0	0	0	0	0	0.0617856	0	0	0	0	0	0	0	0	0	0	0	0	0	0	0	0	0	0	0	0	0.0446478	0	0	0	0.0360815	0.0180636
OTU_1044	0	0	0	0	0.0176253	0	0	0	0	0	0	0	0	0	0	0	0	0.137999	0	0	0	0	0	0	0.00566813	0.00337098	0	0	0	0	0	0	0	0	0	0	0	0	0	0	0	0	0	0.011162	0	0	0	0.0180408	0.0270954
OTU_1045	0	0	0	0	0	0	0	0	0	0	0	0	0	0	0	0	0	0	0	0.0681579	0	0.174723	0	0	0	0	0	0	0	0	0	0	0	0	0	0	0	0	0	0	0	0	0	0	0	0	0	0	0
OTU_1046	0.151057	0.00496327	0	0	0	0	0	0	0	0	0	0	0	0	0	0	0	0	0	0.0185885	0	0	0	0	0	0	0	0	0	0.0260112	0	0	0	0	0	0.0422952	0.017984	0	0	0	0	0	0	0.011162	0	0	0	0	0.0180636
OTU_1047	0	0	0	0	0	0	0	0	0	0	0	0	0.0222544	0	0	0	0.357143	0	0	0	0	0	0	0	0	0	0	0.0457852	0	0	0	0	0	0	0	0	0	0	0	0	0	0	0	0	0.178571	0	0	0	0
OTU_1048	0	0	0	0	0	0	0	0	0.241066	0	0	0	0	0.0255635	0	0	0	0	0	0.0247847	0.0442935	0	0	0	0	0	0	0	0	0	0	0	0	0	0	0	0	0	0	0	0	0	0	0.11162	0	0	0	0.0270612	0
OTU_1049	0	0	0	0	0	0	0	0	0	0	0	0	0	0	0	0	0	0.00985707	0	0.0991387	0	0	0	0	0	0	0	0	0	0	0	0	0	0	0	0	0	0	0	0	0	0	0	0	0	0	0	0	0
OTU_105	0	0	0	0	0	0.184713	0	0	0.340329	0	0	0	0.723267	0	0	0	0	0.128142	0	0	0	0	0.0617856	0.0287134	0	0	0	0.0305235	0.174703	0	0.0645161	0.0184869	0	0	0	0.0140984	0	0.0266312	0	0	1.0846	0.195494	0	1.13852	0	0.00534731	0.064288	2.2551	0.0180636
OTU_1050	0	0	0	0	0.0763762	0	0	0	0	0	0	0	0	0	0	0	0	0	0	0.229258	0	0	0	0	0	0	0	0	0	0	0	0	0	0	0	0	0	0	0	0.0177746	0	0	0	0	0	0	0	0.00902039	0
OTU_1051	0	0	0	0	0	0	0	0	0	0	0	0	0	0	0	0	0	0	0	0	0	0	0	0	0	0	0	0	0	0	0	0	0.229555	0.118267	0.443429	0	0	0	0	0	0	0	0	0	0	0	0	0	0
OTU_1052	0	0	0	0	0	0	0	0	0	0	0	0	0	0	0	0	0	0	0	0	0	0	0	0	0	0	0	0	0	0	0	0	0.229555	0.172025	0.376243	0	0	0	0	0	0	0	0	0	0	0	0	0	0
OTU_1053	0	0	0	0	0	0	0	0	0	0	0	0	0	0	0	0	0	0	0	0	0	0	0	0	0	0.0235968	0	0	0	0	0	0	0	0	0	0	0	0	0	0	0	0	0	0	0	0	0	0	0
OTU_1054	0	0	0	0	0	0	0	0	0	0	0	0	0	0.0127817	0.1429	0	0	0.0197141	0	0.0557655	0	0	0	0	0	0	0	0	0	0	0	0	0	0	0	0	0	0	0	0	0	0	0	0	0	0	0	0.0180408	0.00903179
OTU_1055	0	0	0	0	0	0	0	0	0	0	0	0	0	0	0	0	0	0.0689995	0	0	0	0	0	0	0	0	0	0	0	0	0	0	0.25825	0.225782	0.120935	0	0	0	0	0	0	0	0	0	0	0	0	0	0
OTU_1056	0	0	0	0	0	0	0	0	0	0	0	0	0.0111272	0.00426058	0	0	0	0	0	0	0	0.0291206	0	0	0	0	0	0	0.0174703	0.0390168	0	0.0508388	0	0	0	0	0	0	0	0	0	0	0	0.011162	0	0	0	0.00902039	0
OTU_1057	0	0	0	0	0	0	0	0	0	0	0	0	0.0111272	0	0.151561	0	0	0	0	0	0	0	0	0	0	0	0	0	0	0	0	0	0	0	0	0	0	0	0	0	0	0	0	0.0446478	0	0	0	0.0541223	0.0180636
OTU_1058	0	0	0	0	0	0	0	0	0	0	0	0	0	0	0	0	0	0.0197141	0	0.142512	0.059058	0	0	0	0	0	0	0	0	0	0	0	0	0	0	0	0	0	0	0	0	0	0	0	0	0	0	0	0
OTU_1059	0	0	0	0	0	0	0	0	0	0	0	0	0	0	0	0	0	0	0	0	0.0147645	0	0.0308928	0	0	0	0	0	0	0	0	0.0693257	0	0	0	0	0	0	0	0	0	0	0	0.0334859	0	0	0	0.00902039	0
OTU_106	0	0.00496327	0.0791609	0	0	0.00879585	0	0	0.0283607	0	0	0.107684	0.0111272	0.029824	0.108258	0.899888	0.210623	0.0689995	0.00535891	0.0805502	0.0738225	0.378567	0.494285	0.249806	0	0.0876454	0.0146365	0.513812	0.200908	0.65028	0.225806	0.785691	0	0	0	0.0140984	0	0.0399467	0	0	0	0.074474	0.444596	0.0892957	0	0.0106946	0.013776	0.108245	0
OTU_1060	0	0	0	0.189821	0	0	0	0	0	0	0	0	0	0	0.147231	0	0	0	0	0	0	0	0	0	0	0	0	0	0	0	0	0	0	0	0	0	0	0.0133156	0	0	0	0	0	0	0	0	0	0	0
OTU_1061	0	0	0	0.213548	0	0	0	0	0.127623	0	0	0	0	0	0	0	0	0	0	0	0	0	0	0	0	0	0	0	0	0	0	0	0	0	0	0	0	0.0399467	0.0309885	0	0	0.111711	0	0.011162	0	0	0	0.00902039	0
OTU_1062	0	0.0198531	0	0	0	0.00439792	0	0	0.0850822	0	0	0	0.0667631	0.0170423	0	0	0	0	0	0	0	0	0	0.0545554	0	0	0	0	0	0	0	0	0	0	0	0	0.008992	0	0	0	0	0	0	0.011162	0	0	0	0.0451019	0.0361272
OTU_1063	0.40282	0	0.151725	0	0	0	0	0	0	0	0	0	0	0	0	0	0	0	0	0	0	0	0	0	0	0	0.00365912	0	0	0	0	0	0	0	0	0	0	0.0266312	0	0	0	0.037237	0.0341997	0	0.0892857	0	0	0	0.00903179
OTU_1064	0	0	0	0	0	0	0	0	0	0	0	0	0	0	0	0	0	0	0	0.0619617	0	0	0	0	0	0	0	0	0	0	0	0	0	0	0	0	0	0	0	0	0	0	0	0	0	0	0	0	0
OTU_1065	0	0	0	0	0.0411257	0	0	0	0	0	0	0	0	0.00426058	0.0866063	0	0	0.0197141	0	0	0	0	0	0	0.00566813	0	0	0	0	0	0	0	0	0	0	0	0	0	0	0.0888731	0	0	0	0	0	0	0	0.00902039	0
OTU_1066	0	0	0	0	0	0.0263875	0	0	0	0	0	0	0.0333816	0	0	0	0	0	0	0	0	0	0	0.0631694	0	0	0	0	0	0	0	0.0600823	0	0	0	0	0	0	0	0.0177746	0	0	0	0	0	0	0	0.0180408	0
OTU_1068	0	0	0	0	0	0	0	0.944003	0	0	0	0	0	0	0	0	0	0	0	0	0	0	0	0	0	0	0	0	0	0	0	0	0	0	0	0	0	0	0.154943	0	0	0	0	0	0	0	0	0	0
OTU_1069	0	0	0	0	0	0	0	0	0	0	0	0	0	0	0	0	0	0.0295712	0	0	0.118116	0	0.154464	0	0	0	0	0	0	0	0	0	0	0	0	0	0	0	0	0	0	0	0	0	0	0	0	0	0
OTU_107	0	0	0	0.34405	0	0	0	0	0.0992626	0	0	0	0.111272	0.166162	0.476335	0	0	0.0492854	0	0.037177	0.0738225	0.0291206	0.432499	0.117725	0	0.0269678	0	0	0.690077	0	0.112903	0.115543	0	0	0	0	0	0	1.05361	0	0	0.00930925	0	0.0558098	0.0892857	0	0.018368	0.171387	0.559971
OTU_1070	0	0	0	0	0	0	0	0	0	0	0	0	0	0	0	0	0	0	0	0	0	0	0	0	0	0	0	0	0	0	0	0	0.25825	0.204279	0.282182	0	0	0	0	0	0	0	0	0	0	0	0	0	0
OTU_1071	0	0	0	0	0	0	0	0	0	0	0	0	0	0	0	0	0	0	0	0	0	0	0	0.025842	0.0283407	0.0370807	0.00365912	0.0356107	0	0	0	0	0	0	0	0	0	0	0	0	0	0	0	0	0	0	0	0	0
OTU_1072	0	0	0	0	0	0.00439792	0	0	0	0	0	0	0	0	0	0	0	0	0	0.00619617	0	0.0291206	0	0	0	0.0707905	0	0	0	0	0	0	0	0	0	0	0	0	0	0	0.021692	0	0	0	0	0	0	0	0.00903179
OTU_1073	0	0	0	0.24914	0.058751	0.0439792	0	0	0	0	0	0	0	0	0	0	0	0	0	0	0	0	0	0	0	0	0	0	0	0	0	0	0	0	0	0	0	0	0	0.106648	0	0.0186185	0	0	0	0	0	0	0.00903179
OTU_1074	0	0	0	0	0	0	0	0	0.0850822	0	0	0	0	0.0426058	0	0	0	0.0295712	0	0.037177	0.059058	0.0582411	0	0	0	0	0	0	0	0.0390168	0	0	0	0	0	0	0	0	0	0	0	0	0	0	0	0	0	0.0541223	0
OTU_1075	0	0	0	0	0	0	0	0	0	0	0	0	0	0	0	0	0	0	0	0	0	0	0	0	0	0	0	0	0.0698812	0	0.274194	0.097056	0	0	0	0	0	0	0	0	0	0.0186185	0	0	0	0	0	0	0
OTU_1076	0	0	0	0	0.0528759	0.0131938	0	0	0	0	0	0	0	0	0	0	0	0	0.00535891	0	0	0	0	0	0.0085022	0.0235968	0	0	0	0	0	0	0	0	0	0	0	0	0	0	0.021692	0	0	0	0	0	0	0	0
OTU_1077	0	0	0	0	0	0	0	0	0	0	0	0	0	0	0	0	0	0	0	0	0	0	0	0.137824	0	0	0	0	0	0	0	0	0	0.0107515	0.0134372	0	0	0	0	0	0	0	0	0	0	0	0	0	0
OTU_1078	0	0.0397062	0	0	0	0	0	0	0	0	0	0	0	0	0	0	0	0	0	0	0	0	0	0.00287134	0.00566813	0.0235968	0	0	0	0	0	0	0	0	0	0	0.098912	0	0	0	0	0	0	0	0	0	0	0	0
OTU_1079	0	0	0	0	0	0	0	0.600729	0	0	0	0	0	0	0	0.449944	0	0	0	0	0	0	0	0	0	0	0	0	0	0	0	0	0	0	0	0	0	0	0	0	0	0	0	0	0	0	0	0	0
OTU_108	0	0.124082	0.178112	0	0.0940015	0.0351834	0	0	0	0	0	0	0	0	0	0	0	0.00985707	0.0241151	0	0	0	0	0.241192	0.589486	0.428114	0.0109774	0.681691	0	0	0	0	0	0.0215031	0.0403117	0.112787	0.242784	0.199734	0	0.0533239	0.0433839	0	0	0	0	0	0	0	0.00903179
OTU_1081	0	0	0	0	0.0117502	0.0219896	0	0	0	0	0	0	0.0333816	0	0	0	0	0.00985707	0	0	0	0	0	0.0373274	0.0198385	0	0	0	0	0	0	0	0.0286944	0.0215031	0	0	0	0	0	0	0	0	0	0	0	0	0	0	0
OTU_1082	0	0	0	0	0.0940015	0.0615709	0	0	0	0	0	0	0	0	0	0	0	0	0	0	0	0	0	0	0	0	0	0	0	0	0	0	0	0	0	0	0	0	0	0.23107	0.130152	0	0	0	0	0	0	0	0
OTU_1083	0	0	0	0	0.0235004	0	0	0	0	0	0	0	0	0	0	0	0	0	0	0	0	0	0	0	0	0.0269678	0	0.188228	0	0	0	0	0	0	0	0	0	0	0	0	0	0	0	0	0	0	0	0	0
OTU_1084	0	0	0	0	0	0	0	0	0	0	0	0.0307669	0	0	0	0	0	0	0	0	0	0	0	0.0459414	0.00283407	0	0	0	0	0	0	0	0	0	0	0	0	0	0	0	0	0	0	0	0	0	0.02296	0	0
OTU_1085	0	0	0	0	0.0058751	0.00879585	0	0	0	0	0	0	0	0.029824	0	0	0	0.0788566	0	0.0495694	0	0	0	0	0	0	0	0	0.0349406	0	0	0	0.0286944	0.0215031	0.0134372	0.0140984	0	0	0	0	0	0	0	0	0	0	0	0	0.0632225
OTU_1086	0	0	0	0	0	0	0	0	0	0	0	0	0.0222544	0	0.173213	0	0	0	0	0	0	0	0	0	0	0	0.00365912	0	0	0	0	0	0	0	0	0.0422952	0	0.0133156	0	0	0	0	0	0	0.0892857	0	0	0	0
OTU_1087	0	0	0	0	0.0176253	0.0263875	0	0	0	0	0	0	0	0	0	0	0.018315	0.0197141	0	0	0	0	0	0	0	0	0	0	0	0	0	0	0	0	0	0	0	0	0	0.0888731	0	0.0651648	0	0	0	0	0	0	0
OTU_1088	0	0	0	0	0	0	0	0	0	0	0	0	0.0556359	0	0	0	0	0	0	0	0	0	0	0.0143567	0	0	0	0	0	0	0	0	0	0	0	0	0	0	0	0	0.021692	0	0	0.0781337	0	0	0	0.108245	0
OTU_1089	0.151057	0	0	0	0	0	0	0	0	0	0	0	0	0	0	0	0	0.0197141	0	0	0	0	0	0.0200993	0.0085022	0.0303388	0	0	0	0	0	0	0	0	0	0.0281968	0.008992	0	0	0.0177746	0.021692	0	0	0	0	0	0	0	0
OTU_109	0	0	0	0	0	0	0	0	0.212706	0	0	0	0.322688	1.62328	0.969991	0	0	0.0887137	0	0.408947	0.206703	0.49505	0	0.0373274	0	0.0775324	0	0	0.0262055	0.32514	0.0645161	0.240329	0	0	0	0	0	0	0	0	0	0.0558555	0	0.0558098	0	0	0	0.198448	0.713512
OTU_1090	0	0	0	0	0.0058751	0	0	0	0	0	0	0	0	0.00426058	0	0	0	0	0	0.0991387	0.059058	0	0.185357	0	0	0	0	0	0	0	0	0	0	0	0	0	0	0	0	0.0177746	0	0	0	0	0	0	0	0	0.00903179
OTU_1091	0	0	0	0	0	0	0	0	0	0	0	0	0	0.0170423	0	0	0	0	0	0.111531	0.0442935	0	0.123571	0	0	0	0	0	0	0	0	0	0	0	0	0	0	0	0	0	0	0	0	0	0	0	0	0	0
OTU_1092	0	0	0	0	0	0.0175917	0	0	0	0	0.0082944	0	0	0.0213029	0	0	0	0.00985707	0	0.0991387	0	0	0	0	0	0	0	0	0	0	0	0	0	0	0	0	0	0.0133156	0	0	0	0.0558555	0	0	0	0	0	0.0270612	0.0180636
OTU_1093	0	0	0	0	0	0	0	0	0	0	0	0	0	0	0	0	0	0	0.00267946	0	0	0	0	0	0	0	0	0	0	0	0	0	0	0	0	0	0	0	0	0	0	0	0	0	0	0	0	0	0
OTU_1094	0.100705	0	0	0.154229	0	0	0	0.300365	0	0	0.0027648	0	0	0	0	0.56243	0	0	0	0	0.059058	0	0.0308928	0.0114853	0	0.00337098	0	0	0	0	0	0	0	0	0	0	0	0	0	0	0	0	0	0	0	0	0	0	0
OTU_1095	0	0	0	0	0	0	0	0	0	0	0	0	0	0	0	0	0	0	0	0.154904	0	0	0	0	0	0	0	0	0	0	0	0	0	0	0	0	0	0	0	0	0	0	0	0.0223239	0	0	0	0.0270612	0.0180636
OTU_1096	0	0	0	0	0.123377	0.0175917	0	0	0	0	0	0	0	0	0	0	0	0	0	0	0	0	0	0	0	0	0	0	0	0	0	0	0	0	0.0134372	0	0	0	0	0.355492	0.0433839	0	0	0	0	0	0	0	0
OTU_1097	0	0	0	0	0	0	0	0	0	0	0	0	0	0	0	0	0	0	0	0	0	0	0	0	0	0	0	0	0.0960867	0	0	0.106299	0	0	0	0	0	0	0	0	0	0	0	0	0	0	0	0	0
OTU_1098	0	0	0	0	0	0	0	0	0	0	0	0	0	0	0	0	0	0	0	0	0	0	0	0	0	0.0471937	0	0	0	0	0	0	0	0	0	0	0	0	0	0	0	0	0	0	0	0	0.004592	0	0
OTU_1099	0	0	0	0	0	0.101152	0	0	0	0	0.013824	0	0	0	0	0	0	0	0	0	0	0	0	0	0	0	0	0	0	0	0	0	0	0	0	0	0	0	0	0	0.260304	0	0	0	0	0	0.036736	0	0
OTU_11	0	0.00992654	0.171515	0.462688	0.0058751	0	0.0294089	0.0429092	0.127623	0	0.215654	3.02284	0.244798	0.0255635	0.082276	1.01237	0	0.0492854	0.0187562	0.340789	0.501993	1.22306	0.525178	4.10314	0.0680176	7.61503	1.47462	10.5967	2.63802	0.468201	0.806452	2.2138	0	0.0107515	0	0.0140984	0	0.186418	0.0619771	0	0	0.0558555	0.273598	0	0.0892857	0.117641	2.36488	0.0721631	0.00903179
OTU_110	0	0	0	0	0	0	0	0	0	0	0	0	0	0	0	0	0	0	0	0	0	0	0	0.12921	0.824713	0	0.00365912	0	0	0	0	0	0	0	0	0	0	0	0	0	0	0	0	0	0	0	0	0	0
OTU_1100	0	0	0	0	0	0	0	0	0	0	0	0	0	0	0	0	0	0	0	0	0	0	0	0	0	0	0	0	0	0	0	0	0.286944	0.225782	0.201559	0	0	0	0	0	0	0	0	0	0	0	0	0	0
OTU_1101	0	0	0	0	0	0	0	0	0	0	0	0	0	0.0553875	0	0	0	0.0197141	0	0.0619617	0.059058	0	0	0	0	0	0	0	0	0	0	0	0	0	0	0	0	0	0	0	0	0	0	0.011162	0	0	0	0	0.0361272
OTU_1102	0	0	0	0	0	0	0	0	0	0	0	0	0	0	0	0	0	0.0394283	0	0.13012	0	0.232964	0	0	0	0	0	0	0	0	0	0	0	0	0	0	0	0	0	0	0	0	0	0	0	0	0	0	0
OTU_1103	0	0	0	0	0	0.00879585	0	0	0	0	0	0	0	0	0	0	0	0	0.00803837	0	0	0	0	0	0	0	0	0	0	0	0	0	0	0	0	0	0	0	0	0.0355492	0	0	0	0	0	0	0	0	0
OTU_1104	0	0	0	0	0	0	0	0	0	0	0	0	0	0	0	0	0	0	0	0	0	0	0	0	0	0	0	0	0	0	0	0	0.172166	0.258037	0.228433	0	0	0	0	0	0	0	0	0	0	0	0	0	0
OTU_1105	0	0	0	0	0	0	0	0	0	0	0	0	0	0	0	0	0.128205	0	0.00803837	0	0	0	0	0	0	0	0	0	0	0	0	0	0	0	0	0	0	0	0	0	0	0	0	0	0	0	0	0	0
OTU_1106	0	0	0	0	0	0	0	0	0	0	0	0	0	0	0	0.337458	0	0.226713	0	0	0	0	0	0	0	0	0	0	0	0	0	0	0	0	0	0	0	0	0	0	0	0.00930925	0	0	0	0	0	0	0.00903179
OTU_1107	0	0	0	0	0	0	0	0	0	0	0	0	0	0.029824	0	0	0	0	0	0	0	0	0	0	0	0	0	0	0	0	0	0	0	0	0	0	0	0	0	0	0	0	0	0.0446478	0	0	0	0.0360815	0.189668
OTU_1108	0	0	0	0	0	0.131938	0	0	0	0	0	0	0	0	0	0	0	0	0	0	0	0	0	0	0	0	0	0	0	0	0	0	0	0	0	0	0	0	0	0	0.260304	0	0	0	0	0	0	0	0
OTU_1109	0	0	0	0	0.199753	0.0351834	0	0	0	0	0	0	0	0	0	0	0	0.00985707	0	0	0	0	0	0	0	0	0	0	0	0	0	0	0	0	0	0	0	0	0	0.0710985	0	0	0	0	0	0	0	0	0
OTU_111	0	0.00496327	0.0923544	0	0	0.0131938	0.0392118	0.0429092	0.311968	0	0	0.276902	0.556359	0.732819	0.437362	0	0	0.0887137	0.00803837	0.154904	0.191939	0.378567	0.185357	0.0689121	0	0.0101129	0	0.0457852	0.0436758	0.104045	0.129032	0.425198	0.45911	0.462316	0.349368	0.0845904	0	0.133156	0	0	0.0433839	0.074474	0.649795	0.279049	0	0	0	0.252571	0.514812
OTU_1110	0	0	0	0	0	0	0	0	0	0	0	0	0	0.080951	0.0216516	0	0	0	0	0	0	0	0	0	0	0	0	0	0	0	0	0	0	0	0	0	0	0	0	0	0	0	0	0	0	0	0	0	0.108382
OTU_1111	0	0	0	0	0	0.0131938	0	0	0	0	0	0	0	0.0511269	0.0389728	0	0	0.0492854	0	0	0	0	0	0	0	0	0	0	0	0	0	0	0	0	0	0	0	0	0	0	0.0433839	0	0	0.0223239	0	0	0	0.0180408	0.045159
OTU_1112	0	0	0	0	0.0352506	0	0	0	0	0	0	0	0	0	0	0	0	0.0197141	0	0	0	0	0	0	0	0	0	0	0	0	0	0	0	0.0107515	0	0	0	0	0	0	0	0.102402	0	0	0.0892857	0	0	0.00902039	0
OTU_1113	0	0	0	0	0	0	0	0	0	0	0	0	0	0.0553875	0	0	0	0.0295712	0	0.0619617	0	0	0	0	0	0	0	0	0	0	0	0	0	0	0	0	0	0	0	0	0	0	0	0	0	0	0	0	0.0722543
OTU_1114	0	0	0	0	0	0	0	0	0	0	0	0	0	0.0468663	0	0	0	0.00985707	0	0.00619617	0	0.0291206	0.0926784	0	0	0	0	0	0	0	0	0	0.0573888	0.0215031	0.0134372	0	0	0	0	0	0	0	0	0.0558098	0	0	0	0	0.0180636
OTU_1115	0	0	0	0	0	0	0	0	0	0	0	0	0	0	0	0	0	0.00985707	0	0.216866	0.0738225	0	0	0	0	0	0	0	0	0	0	0	0	0	0	0	0	0	0	0	0	0	0	0	0	0	0	0	0
OTU_1116	0	0	0	0	0.0058751	0	0	0	0	0	0	0	0	0	0	0	0	0.0492854	0	0	0	0	0	0	0	0	0	0	0	0	0	0	0	0	0	0	0	0	0	0.0533239	0.0433839	0.037237	0	0.0223239	0	0	0	0.00902039	0.0541908
OTU_1117	0	0	0	0	0	0	0	0	0	0	0	0	0	0	0	0	0	0	0	0	0	0	0	0	0.0765198	0	0	0	0	0	0	0	0	0	0	0	0	0	0	0	0	0	0	0	0	0	0	0	0
OTU_1118	0	0	0	0	0	0	0	0	0	0	0	0	0	0.0468663	0	0	0	0	0	0	0	0.0582411	0	0.0114853	0	0	0	0	0	0	0	0.0878125	0	0	0	0	0	0	0	0.0177746	0	0	0	0	0	0	0	0.00902039	0.045159
OTU_1119	0	0	0	0	0	0	0	0	0	0	0	0	0	0	0	0	0	0	0	0.173493	0	0	0	0	0	0	0	0	0	0	0	0	0	0	0	0	0	0	0	0	0	0	0	0	0	0	0	0	0
OTU_112	0.704935	0.893389	0	0	0.0235004	0.0395813	0	0	0	0	0	0	0	0.0468663	0.54129	0	0	0.0295712	0	0	0	0	0	0.0143567	0.0906901	0	0	0	0	0	0	0	0	0	0	1.38164	4.19926	0.0133156	0	0.0355492	0.10846	0	0	0	0	0	0	0	0
OTU_1120	0	0	0	0	0	0	0	0	0	0	0	0	0	0.0340846	0.0692851	0	0	0.0197141	0	0	0	0	0	0	0	0.0202259	0	0	0	0	0	0	0	0	0	0	0	0	0	0	0	0.00930925	0	0.0223239	0	0	0	0	0.00903179
OTU_1121	0	0	0	0	0	0	0	0	0	0	0	0	0.0111272	0.00426058	0	0	0	0	0	0	0	0	0	0	0	0	0	0	0	0	0.016129	0	0	0	0	0	0	0	0	0	0	0.037237	0	0.0223239	0	0	0.04592	0.0360815	0.0632225
OTU_1122	0	0	0	0	0.0117502	0	0	0	0	0	0	0	0	0.0127817	0	0	0	0.0788566	0	0	0	0	0	0	0.00566813	0	0	0	0	0	0	0	0	0	0	0.0140984	0	0	0	0.0355492	0.021692	0	0	0	0	0	0	0.0270612	0.0270954
OTU_1123	0	0	0	0	0	0	0	0	0	0	0	0	0	0	0	0	0	0	0	0	0	0	0	0.0401987	0.0481791	0	0	0	0	0	0	0	0	0	0	0	0	0	0	0	0	0	0	0	0	0	0	0	0
OTU_1124	0	0	0	0	0	0	0.00980296	0.0858185	0	0.359595	0	0	0	0	0	0	0	0	0	0.0247847	0	0	0.308928	0.00287134	0	0.00337098	0	0.00508725	0	0.065028	0	0	0	0	0	0	0	0	0	0	0	0	0	0	0	0	0	0	0
OTU_1125	0	0	0	0	0	0.0131938	0	0	0	0	0	0	0	0	0	0	0	0.00985707	0	0	0	0	0	0.034456	0.0113363	0	0	0	0	0	0	0	0	0	0	0	0	0	0	0.0355492	0.021692	0	0	0	0	0	0	0	0
OTU_1126	0	0	0	0	0	0	0	0	0	0	0	0	0	0	0	0	0	0	0	0	0	0	0	0.00861401	0.113363	0	0	0	0	0	0	0	0	0	0	0	0	0	0	0	0	0	0	0	0	0	0	0	0
OTU_1127	0	0	0	0	0.0176253	0.0263875	0	0	0	0	0	0	0	0	0	0	0	0.0197141	0	0	0.132881	0	0	0	0	0	0	0	0	0	0	0	0	0	0	0	0	0	0	0.0888731	0	0.0186185	0	0.011162	0	0	0	0.0360815	0.00903179
OTU_1128	0	0	0	0	0	0	0	0	0	0	0	0	0	0	0	0	0	0.137999	0	0.0867464	0	0	0	0	0	0	0	0	0	0	0	0	0	0	0	0	0	0	0	0	0	0	0	0	0	0	0	0	0
OTU_1129	0	0	0	0	0	0	0	0	0	0	0	0	0	0.0213029	0	0	0	0.00985707	0	0	0	0	0	0	0.00283407	0	0	0	0	0.0780336	0.016129	0	0	0	0	0	0	0	0	0	0	0.00930925	0	0.0446478	0	0	0	0	0.0270954
OTU_113	0	0.0148898	0	0	0.158628	0.0791626	0.196059	0	0.567215	0	0	0	0.522978	0.498487	0.528299	0	0	0.157713	0	0.508086	0.265761	0.232964	0.154464	0.0660407	0	0	0	0	0.0786164	0.130056	0.0322581	0.346628	0	0	0	0.0140984	0.008992	0.0932091	0	0.106648	0.10846	0.316515	0	0.45764	0	0.00534731	0.032144	0.577305	0.812861
OTU_1130	0	0	0	0	0	0	0	0	0	0	0	0	0	0	0	0	0	0.216856	0	0	0	0	0	0	0	0	0	0	0	0	0	0.00462171	0	0	0	0	0	0	0	0	0	0	0	0	0	0	0	0	0
OTU_1131	0	0	0	0	0	0	0	0	0	0	0	0	0	0	0	0	0	0	0	0	0	0	0	0	0	0.0573066	0	0	0	0	0	0	0	0	0	0	0	0	0	0	0	0	0	0	0	0	0	0	0
OTU_1132	0	0	0	0	0.0646261	0.00879585	0	0	0	0	0	0	0	0	0	0	0	0	0	0	0	0	0	0	0	0	0	0	0	0	0	0	0	0	0	0	0	0	0	0.177746	0.260304	0	0	0	0	0.0213892	0	0	0
OTU_1133	0	0	0	0	0	0	0	0	0	0	0	0	0.0778903	0.00426058	0	0	0	0	0	0.0309809	0.0147645	0	0	0	0	0	0	0	0	0	0	0	0	0	0	0	0	0	0	0	0	0	0	0.011162	0	0	0	0.0180408	0.00903179
OTU_1134	0	0	0	0	0	0	0	0	0.0567215	0	0	0	0.0222544	0.0127817	0.00866063	0	0	0	0	0	0	0	0.0308928	0.00287134	0	0.00337098	0	0	0	0	0	0	0	0	0	0	0	0	0	0	0	0	0	0.0446478	0	0	0	0.0451019	0.0541908
OTU_1135	0	0	0	0	0	0	0	0	0.127623	0	0	0	0.0333816	0	0	0.449944	0	0.0689995	0	0	0	0	0	0	0.0085022	0	0	0	0	0	0	0.00924343	0	0	0	0	0	0	0	0.0177746	0	0	0	0.011162	0	0	0	0	0.045159
OTU_1136	0	0	0	0	0.0470008	0.0483772	0	0	0.0992626	0	0	0	0	0.0170423	0	0	0	0	0	0	0	0	0	0	0	0	0	0	0	0	0	0	0	0	0	0	0	0	0	0.142197	0.10846	0.00930925	0	0	0	0	0	0	0
OTU_1137	0	0	0	0	0	0	0	0	0	0	0	0	0	0	0	0	0	0	0	0	0	0	0	0.0459414	0	0	0	0.0813959	0	0	0	0.0277303	0	0	0	0	0	0	0	0	0	0	0	0	0	0	0	0	0
OTU_1138	0	0	0	0	0	0	0	0	0.0850822	0	0	0	0	0	0	0	0	0	0	0	0	0	0	0	0	0	0	0	0.174703	0.0520224	0	0.032352	0	0	0	0	0	0	0	0	0	0	0	0	0	0	0	0.0451019	0
OTU_1139	0	0	0	0	0	0	0	0	0	0	0	0	0	0.0127817	0.0692851	0	0	0	0	0	0	0	0.0926784	0	0	0	0	0	0	0	0	0	0	0	0	0	0	0	0	0	0	0	0	0.0223239	0	0	0.004592	0.0180408	0.0180636
OTU_114	0	0.00496327	0	0.130502	0	0	0	0.600729	0.354509	0	0	0.00769172	0.0778903	0.213029	0.212186	0.112486	0	0.177427	0	0.154904	0.088587	0.320326	0.278035	0	0	0	0	0	0.253319	0.364157	0.258065	0.462171	0	0	0	0	0	0.0133156	0	0.0177746	0	0.074474	0.615595	0.334859	0	0	0.013776	0.802814	0.316113
OTU_1140	0	0	0	0	0	0	0	0	0	0	0	0	0	0	0	0	0	0	0	0	0	0	0	0	0	0	0	0	0	0	0	0	0.200861	0.236534	0.188121	0	0	0	0	0	0	0	0	0	0	0	0	0	0
OTU_1141	0	0	0	0	0	0	0.254877	0	0	0	0	0	0	0	0	0	0	0	0	0	0	0	0	0	0	0.00674195	0	0	0	0	0	0	0.0286944	0.0322546	0	0	0	0	0	0.0177746	0	0	0	0	0	0	0	0	0
OTU_1142	0	0	0	0	0	0	0	0	0	0	0	0	0	0	0	0	0	0	0	0	0.118116	0	0.21625	0	0	0	0	0	0	0	0	0	0	0	0	0	0	0	0	0	0	0	0	0	0	0	0	0.00902039	0.00903179
OTU_1143	0	0	0	0	0	0	0	0	0	0	0	0	0	0	0	0	0	0.00985707	0	0.0557655	0	0	0	0	0	0	0	0	0	0	0	0	0	0	0	0	0	0	0.0929656	0	0	0.0558555	0	0.011162	0	0	0	0.00902039	0.00903179
OTU_1144	0	0	0	0	0	0	0	0	0	0	0	0	0.111272	0.0979933	0	0	0	0	0	0	0	0	0	0	0	0	0	0	0	0	0	0	0.0573888	0	0	0	0	0	0	0	0	0	0	0	0	0	0	0.00902039	0.0180636
OTU_1145	0	0	0	0	0	0.00879585	0	0	0	0	0	0	0	0	0	0	0	0.0197141	0	0	0	0	0	0	0	0	0	0	0	0.0260112	0	0	0	0	0	0	0	0	0	0	0	0.00930925	0	0.0223239	0	0	0	0.0992242	0.0270954
OTU_1146	0.100705	0	0	0	0	0.0175917	0	0	0	0	0	0	0	0	0	0	0	0	0	0	0	0	0	0.060298	0.00283407	0	0	0	0	0	0	0	0	0	0	0	0	0	0	0	0.0650759	0	0	0	0	0	0	0	0
OTU_1147	0	0	0	0	0	0	0	0	0	0	0	0	0	0.0127817	0	0	0	0	0	0	0	0	0.0617856	0	0	0	0	0	0	0	0	0	0	0	0	0	0	0	0	0	0	0.0186185	0	0	0	0	0	0.00902039	0.0361272
OTU_1148	0	0	0	0	0.0058751	0.00879585	0	0	0	0	0	0	0	0	0	0	0	0.0492854	0	0.167297	0	0	0	0	0	0	0	0	0	0	0	0	0	0.0107515	0.0268745	0	0	0	0	0	0	0	0	0	0	0	0	0.0180408	0
OTU_1149	0	0	0	0	0.0117502	0	0	0	0	0	0	0	0	0.0255635	0	0	0	0	0	0.0619617	0	0	0	0	0	0	0	0	0	0	0	0	0	0	0	0	0	0	0	0	0	0	0	0	0	0	0	0.00902039	0.0541908
OTU_115	0	0.00992654	0.296853	0	0.058751	0.0351834	0.509754	0	0.113443	0	0	0	0.100145	0.080951	0.199195	0	0	0.16757	0	0.458517	0.29529	0.349447	0.308928	0.100497	0	0.0235968	0	0.0559597	0.57652	0.11705	0.258065	0.0739474	0.114778	0.0752607	0.0806235	0.0422952	0	0.146471	0.0309885	0.0533239	0	0.400298	0.820793	0.200915	1.51786	0	0	0.405917	0.108382
OTU_1150	0	0	0	0	0	0	0	0	0	0	0	0	0	0	0	0	0	0	0	0	0	0	0	0	0.00283407	0	0	0	0	0	0	0	0	0	0	0	0.017984	0	0	0	0	0	0	0	0	0.0427785	0	0	0
OTU_1151	0	0	0	0	0	0	0	0	0	0	0	0	0	0.0170423	0	0	0	0	0	0.0619617	0	0	0	0	0	0	0	0	0	0	0	0	0	0	0	0	0	0	0	0	0	0	0	0	0	0	0	0	0.0180636
OTU_1152	0	0	0	0	0.0058751	0.0483772	0	0	0	0	0	0	0	0.0213029	0	0	0	0	0	0	0.0442935	0	0	0	0	0	0	0	0	0	0	0	0	0	0	0	0	0	0	0.0888731	0.130152	0	0	0	0	0	0	0	0
OTU_1153	0	0	0	0	0	0	0	0	0	0	0	0	0	0	0	0	0	0.00985707	0	0.0619617	0	0	0	0.017228	0	0	0	0	0	0	0	0	0	0	0	0	0	0	0	0	0	0.0186185	0	0	0	0	0	0	0
OTU_1154	0	0	0	0	0	0	0	0	0	0	0	0	0	0.0213029	0	0	0	0	0	0	0	0	0	0.04307	0	0	0	0	0	0	0	0.0184869	0	0	0	0	0	0	0	0	0	0	0	0.0334859	0	0	0	0.0360815	0.0180636
OTU_1155	0	0	0	0	0	0	0	0	0	0	0	0	0	0	0.181873	0	0	0	0	0	0	0	0	0	0	0	0	0	0	0	0	0	0	0	0	0	0	0	0	0	0	0	0	0	0	0	0	0	0
OTU_1156	0	0	0	0	0	0	0	0	0.0141804	0	0	0	0	0	0	0	0	0	0	0	0.0738225	0.145603	0	0	0	0	0	0	0	0	0	0	0	0	0	0	0	0	0	0	0	0	0	0.0223239	0	0	0	0.0270612	0
OTU_1157	0	0	0	0	0	0	0	0	0.0283607	0	0	0	0.0111272	0.0681692	0	0	0	0.00985707	0	0	0	0	0	0	0	0	0	0	0	0	0	0	0	0	0	0	0	0	0	0	0	0	0	0	0	0	0	0	0.0812861
OTU_1158	0	0	0	0	0	0	0	0	0	0	0	0	0	0	0	0	0	0	0	0	0	0	0	0	0	0	0	0	0	0	0	0	0.315638	0.161273	0.214996	0	0	0	0	0	0	0	0	0	0	0	0	0	0
OTU_1159	0	0	0	0	0	0	0	0	0.0850822	0	0	0	0.0667631	0.0383452	0	0	0	0.0295712	0	0.0805502	0	0	0	0	0.0085022	0	0	0	0	0	0	0	0	0	0	0	0	0	0	0	0	0	0	0	0	0	0	0	0
OTU_116	0.302115	0.0198531	0.0791609	0.189821	0.058751	0.0131938	0.499951	1.48037	0.0425411	3.10559	0.0193536	0.246135	0.200289	0.0724298	0.783787	2.13723	0.238095	0.0295712	0.0214357	0.254043	0.029529	0.0873617	0.401606	0.0143567	0.00566813	0.0606776	0	0.0864832	0.148498	0.169073	0.33871	0.138651	0	0	0	0.0140984	0	0.466045	0.588782	0.0355492	0	0.344442	1.23119	0.0223239	1.60714	0.00534731	0.027552	0.0451019	0
OTU_1160	0	0	0	0	0.0176253	0	0.0294089	0	0	0	0	0	0	0.00426058	0	0	0	0	0	0.00619617	0	0.0873617	0	0	0	0	0	0	0	0	0	0	0	0	0	0	0	0	0	0	0	0.148948	0	0	0	0	0	0	0
OTU_1161	0	0	0	0	0	0	0	0	0	0	0	0	0	0.0255635	0	0	0	0.226713	0	0	0	0	0	0.00574267	0	0	0	0	0	0	0	0	0	0	0	0	0	0	0	0	0	0	0	0.0223239	0	0	0	0	0.0361272
OTU_1162	0	0	0	0	0	0	0	0	0	0	0	0	0	0.00426058	0.082276	0	0	0.0295712	0	0	0	0	0	0	0.00283407	0	0	0.0559597	0	0	0	0	0	0.0215031	0	0	0	0	0	0	0	0	0	0	0	0	0	0	0.0180636
OTU_1163	0	0	0	0	0	0	0	0	0	0	0	0	0	0	0	0	0	0	0	0	0	0	0	0	0	0	0	0	0.0960867	0.0390168	0.0322581	0.0785691	0	0	0	0	0	0	0	0	0	0	0	0	0	0	0	0	0
OTU_1164	0	0	0	0	0	0.00879585	0	0	0	0	0	0	0	0	0	0	0	0	0	0	0	0	0	0.0114853	0	0.0539356	0	0.101745	0	0	0	0	0	0	0	0	0	0	0	0	0	0	0	0	0	0	0	0	0
OTU_1165	0	0	0	0	0	0	0	0	0	0	0	0	0	0	0	0	0	0.00985707	0	0	0	0	0	0	0	0	0	0	0	0	0	0.0508388	0	0	0	0	0	0	0	0	0	0	0	0.011162	0	0	0	0	0
OTU_1166	0	0	0	0	0	0	0	0	0	0	0	0	0	0	0	0	0	0.00985707	0	0	0	0	0	0	0	0	0	0	0	0	0	0.0693257	0	0.0107515	0	0	0	0	0	0	0.021692	0	0	0	0	0	0	0	0
OTU_1167	0	0	0	0	0	0	0	0.0214546	0	0	0	0	0	0	0.151561	0	0	0	0	0	0	0	0	0	0	0	0	0	0	0	0	0	0	0	0	0	0	0.0133156	0	0	0	0	0	0	0	0	0	0	0
OTU_1168	0	0	0	0	0	0.00439792	0	0	0	0	0	0	0	0	0	0	0	0	0	0	0.0442935	0	0	0.0315847	0.00283407	0	0	0	0	0.0260112	0	0	0	0	0	0	0	0	0	0	0.021692	0	0	0	0	0	0.004592	0	0
OTU_1169	0	0	0	0	0	0	0	0	0	0	0	0	0.0333816	0	0	0	0	0.0887137	0	0.13012	0	0	0	0	0	0	0	0	0	0.0780336	0	0	0	0	0	0	0	0	0	0	0	0	0	0	0	0	0	0	0
OTU_117	0	0	0	0.0118638	0	0	0.0686207	0	0.39705	0.294214	0.0110592	0	0.556359	0.136338	0.203525	0.674916	0	0.137999	0	0.266435	0.132881	0.262085	0.679642	0.143567	0	0	0	0.061047	0.733753	0.819352	0.596774	0.480658	0	0	0	0	0	0.0532623	0	0	0	0.0186185	0	0.200915	0.0892857	0	0	0.46004	0.135477
OTU_1170	0	0	0	0	0.0411257	0.00439792	0	0	0	0	0	0	0	0	0	0	0	0	0	0	0	0	0	0	0	0	0	0.020349	0	0	0	0	0.143472	0.129018	0.0806235	0	0	0	0	0.0355492	0.021692	0.00930925	0	0	0	0	0	0	0
OTU_1172	0	0	0	0	0	0	0	0	0	0	0	0	0	0.0127817	0	0	0	0	0	0	0	0	0	0.0832687	0	0	0	0	0	0	0	0	0	0	0	0	0	0	0	0	0	0	0	0	0	0	0	0	0
OTU_1173	0	0	0	0	0	0	0	0	0	0	0	0	0	0	0	0	0	0	0	0	0	0	0	0	0	0	0	0	0	0	0	0	0.286944	0.161273	0.214996	0	0	0	0	0	0	0	0	0	0	0	0	0	0
OTU_1174	0	0	0	0	0	0	0	0	0	0	0	0	0	0	0	0	0	0	0.0401918	0	0	0	0	0	0	0	0.0512276	0	0	0	0	0	0	0	0	0	0	0	0	0	0	0	0	0	0	0	0	0	0
OTU_1175	0	0	0	0	0	0	0	0	0	0	0	0	0	0	0	0	0	0	0	0	0.0147645	0	0	0	0	0	0	0	0	0	0	0	0	0	0	0	0	0	0	0	0	0	0	0.0558098	0	0	0	0.0270612	0.00903179
OTU_1176	0	0	0	0	0	0	0	0	0	0	0	0	0	0	0	0	0	0.0492854	0	0.0681579	0.029529	0.0291206	0	0	0.00283407	0	0	0	0	0.0910391	0.016129	0	0	0	0	0	0	0	0	0	0	0	0	0	0	0	0	0	0
OTU_1177	0	0	0	0	0	0	0	0	0	0	0	0	0	0	0	0	0	0.0394283	0	0	0	0	0	0	0	0	0	0	0	0	0.0967742	0	0	0	0	0	0	0	0	0	0	0	0	0	0	0	0	0	0.00903179
OTU_1178	0	0	0	0	0	0	0	0	0	0	0	0	0	0	0	0	0	0	0	0	0	0	0	0	0	0.0910163	0	0	0	0	0	0	0	0	0	0	0	0	0	0	0	0	0	0	0	0	0	0	0
OTU_1179	0	0	0	0	0	0	0.0490148	0	0	0	0	0	0	0	0	0	0	0	0	0	0	0	0	0	0	0	0	0	0	0	0	0	0	0	0	0	0	0	0	0	0	0.186185	0	0.0223239	0	0	0	0	0
OTU_118	0	0	0.0725642	0	1.22202	1.60524	0.16665	0	0.170164	0	0	0	0.100145	0.96289	0.0606244	0	0	0	0	0	0	0.116482	0.123571	0	0	0.00337098	0	0	0	0.0390168	0	0.0878125	0	0	0	0	0	0.0399467	0	0.69321	1.06291	0.353752	0	0.0558098	0	0	0	0.0721631	0.289017
OTU_1180	0	0	0	0	0	0	0	0	0	0	0	0	0	0	0	0	0	0.0394283	0	0.13012	0.059058	0.0873617	0	0	0	0	0	0	0	0.0390168	0	0	0	0	0	0	0	0	0	0	0	0	0	0	0	0	0	0	0
OTU_1181	0	0	0.00659674	0	0.0235004	0.00439792	0	0	0.0709019	0	0	0	0	0.0170423	0.0692851	0	0	0.0197141	0	0	0	0.0291206	0	0	0	0	0	0	0	0	0	0	0	0	0	0	0	0	0.123954	0.0177746	0	0	0	0	0	0	0	0	0.00903179
OTU_1182	0	0	0	0	0	0	0	0	0	0	0	0	0	0	0	0	0.0274725	0	0.0509097	0	0	0	0	0	0.00283407	0	0	0	0	0	0	0	0	0	0	0	0	0	0	0.0177746	0	0	0	0	0	0	0	0	0
OTU_1183	0	0	0	0	0.0176253	0	0	0	0	0	0	0	0	0	0	0.112486	0	0.00985707	0	0	0	0	0	0	0	0	0	0	0	0	0	0	0	0	0	0	0	0	0	0.0710985	0.021692	0.0279278	0	0.0223239	0	0	0	0.0270612	0.00903179
OTU_1184	0	0	0	0	0	0.131938	0	0	0	0	0	0	0	0	0	0	0	0.00985707	0	0	0	0	0	0	0	0	0	0.020349	0	0	0	0	0	0	0	0	0	0.0133156	0	0	0.10846	0	0	0	0	0	0	0	0
OTU_1185	0	0	0	0	0	0	0	0	0	0	0	0	0	0	0	0	0	0	0	0.0309809	0	0	0	0	0	0	0	0	0	0	0	0	0	0	0	0	0	0	0	0	0	0.00930925	0	0.011162	0	0	0	0.00902039	0.0270954
OTU_1186	0	0	0	0	0	0	0	0	0	0	0	0	0	0.0468663	0	0	0	0.00985707	0	0	0.0147645	0	0	0	0	0	0	0	0	0	0	0.032352	0	0	0	0	0	0	0	0	0	0	0	0	0	0	0	0.00902039	0.0632225
OTU_1187	0	0	0	0	0	0	0	0	0	0	0	0	0	0	0.173213	0	0	0	0	0	0	0	0	0	0	0	0	0	0	0	0	0	0	0	0	0	0	0	0	0	0	0	0	0	0	0	0	0	0
OTU_1188	0	0	0	0.403369	0	0	0	0	0	0	0	0	0	0	0	0	0	0	0	0	0	0	0	0	0	0	0	0	0	0	0	0	0	0	0	0	0	0	0.154943	0	0	0.00930925	0	0	0	0	0	0	0
OTU_1189	0	0	0	0	0.0352506	0	0	0	0	0	0	0	0	0	0	0	0	0.00985707	0	0	0	0	0	0.025842	0	0	0	0	0	0	0	0	0.286944	0.0752607	0.0671862	0	0	0	0	0	0	0	0	0	0	0	0	0	0
OTU_119	0	0.00992654	0.118741	0.154229	0.0058751	0	0.254877	0	0.255247	0	0	0	0.111272	0.0468663	0.246828	0	0	0.0887137	0	0.123923	0.29529	0.844496	0	0.0114853	0	0	0.00365912	0.0356107	0.84731	1.93783	1.09677	0.975181	0	0.0215031	0	0.0140984	0.008992	0.0399467	0.526805	0	0	0.111711	0.102599	0.0892957	0	0	0	0.162367	0
OTU_1191	0	0	0	0	0	0	0	0	0	0	0	0	0	0	0	0	0	0	0	0.154904	0.059058	0	0.0308928	0	0	0	0	0	0	0	0	0	0	0	0	0	0	0	0	0	0	0	0	0	0	0	0	0	0
OTU_1192	0	0	0	0	0	0	0	0	0	0	0	0	0	0	0	0	0	0	0	0	0	0	0	0	0	0	0	0	0	0	0	0	0.25825	0.13977	0.24187	0	0	0	0	0	0	0	0	0	0	0	0	0	0
OTU_1193	0	0	0	0	0	0	0	0	0	0	0	0	0	0.102254	0	0	0	0	0	0	0	0	0	0	0	0	0	0	0	0	0	0	0	0	0	0	0	0	0	0	0	0	0	0.0558098	0	0	0	0	0.0632225
OTU_1194	0	0	0	0	0.0058751	0.0131938	0	0	0	0	0	0.199985	0	0	0	0	0	0	0	0	0	0	0	0	0	0	0	0	0	0	0	0	0	0	0	0	0	0	0	0.0177746	0	0	0	0	0	0	0	0	0
OTU_1195	0	0	0	0	0	0	0	0	0	0	0	0	0.0667631	0.0170423	0	0	0	0.0197141	0	0	0	0.0582411	0	0	0	0	0	0	0	0	0	0	0	0	0	0	0	0	0	0	0	0	0	0.0446478	0	0	0	0.00902039	0.0180636
OTU_1196	0	0	0	0	0	0.0307855	0.0980296	0	0	0	0	0	0.0222544	0.00852115	0	0	0	0.0591424	0	0	0.0147645	0	0	0	0.00283407	0.0168549	0	0	0	0	0	0	0	0	0.0268745	0	0	0.0399467	0	0	0	0	0	0	0	0	0	0	0
OTU_1197	0	0	0	0	0	0	0	0	0.0141804	0	0	0	0.0222544	0.0340846	0	0	0	0.0197141	0	0.074354	0.0738225	0	0	0	0	0	0	0	0	0	0	0	0	0	0	0	0	0	0	0	0	0	0	0.0223239	0	0	0	0.0360815	0.0270954
OTU_1198	0	0	0	0	0	0	0	0	0	0	0	0	0	0	0	0	0	0.137999	0	0	0	0	0	0	0	0	0	0	0	0	0	0	0	0	0	0	0	0	0	0	0	0	0	0.011162	0	0	0	0	0
OTU_1199	0	0	0	0	0	0	0	0	0	0	0	0	0	0.14912	0	0	0	0	0	0	0	0	0	0	0	0	0	0	0	0	0	0	0	0	0	0	0	0	0	0	0	0	0	0	0	0	0	0	0.045159
OTU_12	0.0503525	1.34008	3.96464	0.177957	0.240879	0.0219896	0.343104	0	0.0709019	0	0.373248	2.29982	0.0556359	0.0340846	0.329104	1.12486	0.00915751	0.325283	0.0401918	0.0123923	0.0147645	0	0	2.11905	0.300411	7.8746	0.12441	7.92593	0.165968	0.0390168	0	0	0	0	0	0.0563936	0.6744	3.72836	0.0619771	0.0533239	0	0.344442	0	0.0892957	0	0.844875	2.41998	0.0902039	0.0180636
OTU_120	0.251762	0.109192	0.89056	0	0.0058751	0	0.215665	0.729457	0.255247	0	0	0	0.267052	0.0468663	0.194864	0	0	0.0788566	0	0.29122	0.0442935	0.145603	0.370714	0.0861401	0	0.0202259	0	0.0661342	0.279525	0.247106	0.225806	0.286546	0	0	0	0.26787	0.098912	1.03862	0.0309885	0	0	0.158257	0.273598	0.346021	0.0892857	0	0.009184	0.595345	0.00903179
OTU_1200	0	0	0	0	0	0	0	0	0	0	0	0	0	0	0	0	0	0	0	0	0	0	0	0.0947541	0.00283407	0	0	0	0	0	0	0	0	0	0	0	0	0	0	0	0	0	0	0	0	0	0	0	0
OTU_1201	0	0	0	0	0	0	0	0	0	0	0	0	0.0111272	0.0213029	0	0	0	0	0	0.0123923	0.132881	0	0	0	0	0	0	0	0.00873515	0	0.016129	0	0	0	0	0	0	0	0	0	0	0	0	0.011162	0	0	0	0.0270612	0.0180636
OTU_1202	0	0	0	0	0.0058751	0.0219896	0	0	0	0	0	0	0	0	0	0	0	0	0	0	0	0	0	0.0401987	0.0085022	0	0	0	0	0	0	0	0	0	0	0	0	0	0	0.0177746	0.021692	0	0	0	0	0	0	0	0
OTU_1203	0	0	0	0	0.0293755	0.00439792	0	0	0	0	0	0	0	0	0	0	0	0	0	0	0	0	0	0.0401987	0.0085022	0	0	0.0356107	0	0	0	0	0	0	0	0	0	0	0	0.0177746	0.0650759	0	0	0	0	0	0	0	0
OTU_1204	0	0	0	0	0	0	0	0	0	0	0	0	0	0.0255635	0	0	0	0.0887137	0	0	0	0	0.278035	0	0	0	0	0	0	0	0	0	0	0	0	0	0	0	0	0	0	0	0	0	0	0	0	0	0
OTU_1206	0	0	0	0	0	0	0	0	0	0	0	0	0	0	0	0	0	0	0	0	0	0	0	0	0	0.0101129	0.00365912	0.178054	0	0	0	0	0	0	0	0	0	0	0	0	0	0	0	0	0	0	0	0	0
OTU_1207	0	0	0	0	0	0	0	0	0	0	0	0	0	0	0	0	0	0	0	0	0	0	0	0	0	0	0	0	0	0	0	0	0.172166	0.225782	0.161247	0	0	0	0	0	0	0	0	0	0	0	0	0	0
OTU_1208	0	0	0	0.0949104	0	0	0.107833	0	0	0	0	0	0	0	0	0	0	0	0	0	0	0.0291206	0	0	0	0	0	0	0	0	0	0.00924343	0	0	0	0	0	0	0.123954	0	0	0	0	0.0334859	0	0.00534731	0	0.0180408	0
OTU_1209	0	0	0	0	0	0	0	0	0	0	0	0	0	0	0	0	0	0	0	0	0	0	0	0	0	0	0	0	0.0262055	0	0	0.0739474	0	0	0	0	0	0	0	0	0	0	0	0	0	0	0	0	0
OTU_121	0	0	0	0	0.393631	0.12754	0	0	0.0283607	0	0	0	0	0	0	0	0	0.147856	0	0	0	0.0291206	0	0.55991	0.144537	0	0	0	0	0	0	0	0.0286944	0.0107515	0.0134372	0	0.008992	0	0	0.746534	0.368764	0	0	0	0	0	0.041328	0.0180408	0
OTU_1210	0	0	0	0	0	0	0	0	0	0	0	0	0	0	0	0	0	0	0	0	0	0	0	0	0	0	0	0	0	0.0260112	0	0	0.114778	0.13977	0.0940607	0	0	0	0	0	0.0433839	0	0	0	0	0	0	0	0
OTU_1211	0	0	0	0	0	0	0	0	0	0	0	0	0	0	0	0	0	0	0	0	0	0	0	0	0	0	0	0	0	0	0	0	0	0	0	0	0	0	0	0	0	0	0	0	0	0.0320838	0	0	0
OTU_1212	0	0	0	0	0	0	0	0	0	0	0	0	0	0	0	0	0	0.00985707	0	0	0	0	0	0.0488127	0	0	0	0	0	0	0	0.0831908	0	0	0	0	0	0	0	0	0	0	0	0	0	0	0	0	0
OTU_1213	0	0	0	0	0	0	0	0	0	0	0	0	0	0	0	0	0	0	0	0	0	0.174723	0	0	0	0	0	0	0	0	0.193548	0.0600823	0	0	0	0	0	0	0	0.0177746	0	0	0	0	0	0	0	0	0
OTU_1214	0	0	0	0	0.0058751	0.136336	0	0	0	0	0	0	0	0	0	0	0	0.0197141	0	0	0	0	0	0	0	0	0	0	0	0	0	0	0	0	0	0	0	0	0	0	0.10846	0	0	0	0	0	0	0	0
OTU_1216	0	0	0	0.391506	0	0	0	0	0	0	0	0	0	0	0	0	0	0	0	0.037177	0	0	0	0	0	0	0	0	0	0	0	0	0	0	0	0	0	0	0	0	0	0	0	0	0	0	0	0	0
OTU_1217	0	0	0	0	0	0	0	0	0	0	0	0	0	0	0	0	0	0	0	0	0	0	0	0.060298	0	0	0	0	0	0	0	0.0785691	0	0.0107515	0	0	0	0	0	0	0	0	0	0	0	0	0	0	0
OTU_1218	0	0	0	0	0	0.0307855	0	0	0	0	0	0	0	0	0	0	0	0	0	0	0	0	0	0	0	0.0404517	0	0	0	0	0	0	0	0	0	0	0	0	0	0	0	0	0	0	0	0	0	0.00902039	0
OTU_1219	0	0	0	0	0	0	0	0	0	0	0	0	0	0	0	0	0	0	0	0	0	0	0	0.0890114	0.0085022	0	0	0	0	0	0	0	0	0	0	0	0	0	0	0	0	0	0	0	0	0	0	0	0
OTU_122	0	0.0297796	0.191305	1.02029	0.0235004	0.145131	0.343104	0.622184	0.354509	0	0	0.307669	0.35607	0.14486	0	0	0	0.266141	0.0482302	0.235454	0.0147645	0.232964	0.0926784	0	0	0	0.153683	0.29506	0.358141	0.533229	0.919355	0.979803	0	0	0	0.0281968	0	0.0133156	0.309885	0	0.021692	0.0279278	0	0	0	0	0	0.0631427	0.0632225
OTU_1220	0	0	0	0	0	0	0	0	0	0	0	0	0	0	0	0	0	0	0	0	0	0	0	0	0.0198385	0	0	0	0	0	0	0	0	0	0	0	0	0	0	0	0	0	0	0	0	0	0	0.0180408	0.00903179
OTU_1221	0	0	0	0	0.111627	0.0351834	0	0	0	0	0	0	0	0	0	0	0	0	0	0	0	0	0	0	0	0	0	0	0	0	0	0	0	0	0	0	0	0	0	0.0710985	0.0867679	0	0	0	0	0	0	0.0270612	0
OTU_1222	0	0	0	0	0	0	0	0	0	0	0	0	0	0	0	0	0	0	0	0	0	0	0	0	0	0	0	0	0	0.0390168	0.0806452	0	0	0	0	0	0	0	0	0	0	0	0	0.011162	0	0	0	0	0
OTU_1223	0	0	0	0	0	0	0	0	0	0	0	0	0	0.0468663	0	0	0	0	0	0.0495694	0.0738225	0	0	0	0.0113363	0	0	0	0	0	0	0	0	0	0	0	0	0	0	0	0	0	0	0.011162	0	0	0	0	0
OTU_1224	0	0	0	0	0.0117502	0.0747647	0	0	0	0	0	0	0	0.00426058	0	0	0	0	0	0	0	0	0	0	0.0198385	0	0	0	0	0	0	0	0	0	0	0	0	0	0	0.0533239	0.021692	0	0	0	0	0	0	0	0
OTU_1225	0	0	0	0	0	0	0	0	0	0	0	0	0	0	0.0519638	0	0	0	0	0	0	0	0	0	0	0	0	0	0	0	0	0	0	0	0	0	0	0	0	0	0	0	0	0.145105	0	0	0	0.0360815	0
OTU_1226	0	0	0	0	0.0881264	0.0263875	0	0	0	0	0	0	0	0.0213029	0	0	0	0.00985707	0	0	0	0	0	0	0.00566813	0	0	0	0	0	0	0	0	0	0	0	0	0	0	0.0177746	0	0	0	0.0334859	0	0	0	0	0.0180636
OTU_1227	0	0	0	0	0	0	0	0	0	0	0	0	0	0	0	0	0	0	0	0	0	0	0	0	0	0	0.0146365	0.106832	0.0698812	0	0.016129	0	0	0	0	0	0	0	0	0	0	0	0	0	0	0	0	0	0
OTU_1228	0	0	0	0	0	0	0	0	0	0	0	0	0	0.029824	0	0	0	0	0	0	0	0	0	0.0459414	0.00566813	0	0	0	0	0	0	0	0	0	0	0	0	0	0	0	0	0.037237	0	0	0	0	0	0	0.0361272
OTU_1229	0	0	0	0	0	0	0	0	0	0	0	0	0	0	0	0	0	0	0	0	0	0.0582411	0.21625	0.0545554	0	0	0	0	0	0	0	0	0	0	0	0	0	0	0	0	0	0.0186185	0	0	0	0	0	0.00902039	0
OTU_123	0.100705	0.0148898	0	0	0.152752	0.109948	0.617587	0	0.0567215	0	0	0	0.244798	0.0852115	0.68419	0	0	0.0985707	0	0.247847	0.354348	0.0291206	0.247142	0.123467	0.00566813	0.00674195	0	0.132268	0.227114	0.0520224	0.241935	0.471415	0.200861	0.0752607	0.0671862	0.0563936	0.017984	0.11984	0	0.0355492	0.0433839	0.688885	0	0.334859	0	0	0.018368	0.279632	0.0361272
OTU_1230	0	0	0	0	0	0	0	0	0	0	0	0	0	0	0	0	0	0	0	0.0867464	0	0	0	0	0	0	0	0	0	0	0	0	0	0	0	0	0	0	0	0	0	0	0	0.011162	0	0	0	0.00902039	0
OTU_1231	0	0	0	0	0	0	0	0	0	0	0	0	0	0	0	0	0	0	0	0	0	0	0	0.0660407	0.0396769	0	0	0	0	0	0	0	0	0	0	0	0	0	0	0	0	0	0	0	0	0	0	0	0
OTU_1232	0	0	0	0.0355914	0.0705011	0.00879585	0	0	0	0	0	0	0	0	0	0	0	0.00985707	0	0	0	0	0	0	0	0	0	0	0	0	0	0	0	0	0	0	0	0.0399467	0	0.0533239	0.021692	0.037237	0	0	0	0	0	0	0.00903179
OTU_1233	0	0	0	0	0	0	0	0	0	0	0	0	0	0	0	0	0	0	0	0	0	0	0	0	0	0	0	0	0	0	0	0	0.286944	0.182776	0.14781	0	0	0	0	0	0	0	0	0	0	0	0	0	0
OTU_1234	0	0	0	0	0.0470008	0.0263875	0	0	0	0	0	0	0.0778903	0	0	0	0	0.0197141	0	0	0	0	0	0	0	0	0	0	0	0	0	0.0184869	0	0	0	0	0	0	0	0.0533239	0.0433839	0	0	0.011162	0	0	0	0	0
OTU_1235	0	0	0	0	0	0	0	0	0	0	0	0	0	0	0.164552	0	0	0	0	0	0	0	0	0	0	0	0	0	0	0	0	0	0	0	0	0	0	0	0	0	0	0	0	0	0	0	0	0	0
OTU_1236	0	0	0	0.059319	0	0	0	0	0	0	0	0	0	0	0	0	0	0.0295712	0	0.00619617	0	0	0	0.0229707	0	0	0	0	0	0	0	0.0415954	0	0	0	0	0	0	0.0619771	0.0355492	0	0.037237	0	0.011162	0	0	0	0	0
OTU_1237	0	0	0	0	0	0	0	0	0	0	0	0	0	0.0553875	0	0	0	0	0	0.0433732	0	0	0	0	0	0	0	0	0	0	0	0	0	0	0	0	0	0	0	0	0	0.037237	0	0	0	0	0	0	0.0180636
OTU_1238	0	0	0	0	0	0.0175917	0.303892	0	0	0	0	0	0	0	0	0	0	0	0	0	0	0	0	0	0	0	0	0	0	0	0	0	0	0	0	0	0	0	0	0	0	0	0	0	0	0	0	0	0
OTU_1239	0	0	0	0	0	0	0	0	0	0	0	0	0	0	0	0	0.00915751	0	0.0187562	0	0	0	0	0	0	0	0	0	0	0	0	0	0	0	0	0	0	0	0	0	0	0	0	0	0	0	0	0	0.00903179
OTU_124	0	0	0	0.059319	0.0293755	0.0175917	0	0	0.0283607	0	0.127181	0	0.100145	0.319543	0.614905	1.01237	0.03663	0.266141	0.00803837	0	0	0	0	0.0861401	0.379765	0	0	0	0	0	0	0	0	0	0	0	0	0	0	0.0177746	0.130152	0	0	0.0558098	0	0.133683	0.004592	0.00902039	0.298049
OTU_1240	0	0	0	0	0	0	0	0	0	0	0	0	0	0	0	0	0	0	0	0	0	0	0	0	0	0	0	0	0	0	0	0	0.143472	0.258037	0.120935	0	0	0	0	0	0	0	0	0	0	0	0	0	0
OTU_1241	0	0	0	0	0.058751	0.0175917	0	0	0	0	0	0	0	0	0	0	0	0	0	0	0.0442935	0	0	0.0143567	0	0	0	0	0	0	0	0	0	0	0	0	0	0	0	0.0710985	0.021692	0.0186185	0	0	0	0	0	0	0
OTU_1242	0	0.0248164	0	0	0	0	0	0	0	0	0	0	0	0	0	0	0	0	0	0	0	0	0	0	0.0141703	0.0202259	0	0	0	0	0	0	0	0	0	0	0.116896	0	0	0	0	0.00930925	0	0	0	0	0	0	0
OTU_1244	0	0	0	0	0.0058751	0	0	0	0	0	0	0	0	0	0	0	0	0.0197141	0	0	0	0	0	0	0	0	0.0146365	0.061047	0	0	0	0	0	0	0	0	0	0	0	0.0533239	0	0	0	0.011162	0	0	0	0	0
OTU_1245	0	0	0	0	0	0	0	0	0.0709019	0	0	0	0.155781	0.00426058	0	0	0	0	0	0	0	0	0	0.00287134	0	0	0	0	0	0.0130056	0	0.0277303	0	0	0	0	0	0	0	0	0	0	0.170999	0.011162	0	0	0	0.0180408	0
OTU_1246	0	0	0.0593707	0	0	0	0	0	0	0	0	0	0	0	0	0	0	0.0492854	0	0	0	0	0	0	0.00566813	0	0	0	0	0	0.112903	0	0.0286944	0.0645092	0.053749	0	0	0	0	0	0	0	0	0	0	0	0	0	0.00903179
OTU_1247	0	0	0	0	0	0	0.245074	0	0	0	0	0	0	0.0255635	0	0	0	0	0	0	0	0	0	0	0	0	0	0	0	0	0	0	0	0	0	0	0	0	0	0	0	0	0	0	0	0	0	0.00902039	0.045159
OTU_1248	0	0	0	0	0	0	0	0	0	0	0	0	0	0	0	0	0	0	0.0777042	0	0	0	0	0	0	0	0	0	0	0	0	0	0	0	0	0	0	0	0	0	0	0	0	0	0	0	0	0	0
OTU_1249	0	0	0	0	0	0	0	0	0	0	0	0	0	0	0	0	0	0.0197141	0	0	0	0	0	0.0574267	0	0.0438227	0	0	0	0	0	0.00462171	0	0	0	0	0	0	0	0	0	0	0	0	0	0	0	0	0
OTU_125	0	0	0	0	0	0	0	0	0	0	0	0	0	0	0	0	1.01648	0	0.578763	0	0	0	0	0.00287134	0	0.0505646	0.45739	0	0	0	0	0	0	0	0	0	0	0	0	0	0	0	0	0	0	0	0.009184	0	0
OTU_1250	0	0	0	0	0	0.0219896	0.0392118	0	0	0	0	0	0	0	0	0	0	0.0591424	0	0	0	0	0	0	0.00283407	0	0	0	0	0	0	0	0	0	0	0	0	0	0	0.0355492	0.0433839	0.0186185	0	0.011162	0	0	0	0.00902039	0.0270954
OTU_1251	0	0	0	0	0	0	0	0	0	0	0	0	0	0	0	0	0	0	0	0	0	0	0	0.0287134	0	0	0	0	0	0	0	0	0	0	0	0	0	0	0	0	0	0	0	0	0	0	0	0	0.00903179
OTU_1252	0	0	0	0.438961	0	0	0	0	0	0	0	0	0	0	0	0	0	0	0	0	0	0	0	0	0	0	0	0	0	0	0	0	0	0	0	0	0	0	0	0	0	0	0	0	0	0	0	0	0
OTU_1253	0	0	0	0	0	0	0.0490148	0	0.170164	0	0	0	0	0	0	0	0	0	0	0	0	0	0	0	0	0	0	0	0	0	0	0	0	0.0107515	0	0.0422952	0	0	0	0	0	0.139639	0	0	0	0	0	0	0
OTU_1254	0	0	0	0	0	0	0	0	0	0	0	0	0	0	0	0	0	0	0	0	0	0	0	0.051684	0	0.0202259	0	0	0.0611461	0	0	0	0	0	0	0	0	0	0	0	0	0	0	0	0	0	0	0	0
OTU_1255	0	0	0	0	0.123377	0.0527751	0	0	0	0	0	0	0	0	0	0	0	0	0	0	0	0	0	0	0	0	0	0	0	0	0	0	0	0	0	0	0	0	0	0.0355492	0.0433839	0	0	0	0	0	0	0	0
OTU_1256	0	0	0	0	0	0	0	0	0	0	0	0	0	0	0	0	0	0.0492854	0	0	0.177174	0	0.525178	0	0.00283407	0	0	0	0	0	0	0	0	0	0	0	0	0	0	0	0	0	0	0	0	0	0	0	0
OTU_1257	0	0	0	0	0	0	0	0	0	0	0	0	0	0	0	0	0	0	0	0	0	0.174723	0.0308928	0	0	0	0	0	0	0	0	0	0	0	0	0	0	0	0	0	0	0	0	0	0	0	0	0	0
OTU_1258	0	0	0	0	0	0	0	0	0	0	0	0	0	0.0383452	0	0	0	0	0	0	0	0	0	0	0.00283407	0	0	0	0	0	0.16129	0	0	0	0	0	0	0	0	0	0	0	0	0	0	0	0	0	0.0722543
OTU_1259	0	0	0	0	0	0	0	0	0	0	0	0	0	0.0383452	0	0	0	0	0	0	0	0	0	0	0	0	0	0	0	0	0	0	0	0	0	0	0	0	0	0	0	0	0	0	0	0	0	0	0.198699
OTU_126	0	0	0.178112	0.0830466	0.158628	0.237488	0.0392118	0	0.226886	0	0	0.0230751	0.189162	0.106514	0	0	0	0.344998	0.00267946	0.346986	0.236232	0.203844	0.0926784	0.025842	0	0.0168549	0.00365912	0.0356107	0.462963	0	0.306452	0.29579	0.0860832	0.0860123	0.0806235	0.0422952	0	0.45273	0	0.266619	0.412148	0.204804	0.581395	0.256725	0	0.0160419	0.082656	0.252571	0.171604
OTU_1260	0	0	0	0	0	0	0	0	0	0	0	0	0	0.0170423	0.125579	0	0	0	0	0	0	0	0	0	0	0	0	0	0	0	0	0	0	0	0	0	0	0	0	0	0	0	0	0	0	0	0	0.00902039	0
OTU_1261	0	0	0	0	0	0	0	0	0	0	0	0	0	0.00852115	0	0	0	0.147856	0	0	0	0	0.0308928	0	0	0	0	0.0559597	0	0	0	0	0	0	0	0	0	0	0	0	0	0	0	0	0	0	0	0.00902039	0.0180636
OTU_1262	0	0	0	0	0	0	0	0	0	0	0	0	0	0	0	0	0	0	0	0	0	0	0	0	0	0.0101129	0	0	0	0	0	0	0	0	0	0	0	0	0	0	0	0	0	0	0	0	0	0	0
OTU_1263	0	0	0	0	0	0	0	0	0	0	0	0	0	0.0724298	0	0	0	0.0197141	0	0	0	0	0	0	0	0	0	0	0	0	0	0	0	0	0	0	0	0	0	0.0177746	0	0	0	0.011162	0	0	0	0	0.108382
OTU_1264	0	0	0	0	0	0	0	0	0.0283607	0	0	0	0.0778903	0	0	0	0	0.00985707	0	0	0	0	0.185357	0	0	0	0	0	0	0	0	0	0	0	0	0	0	0	0	0	0	0	0	0.11162	0	0	0	0.0180408	0
OTU_1265	0	0	0	0	0.0235004	0	0	0	0	0	0	0	0	0	0	0	0	0.128142	0	0	0	0	0	0	0	0	0	0.0763087	0	0	0	0	0	0	0	0	0	0	0	0	0	0	0	0	0	0	0	0.00902039	0
OTU_1266	0	0	0	0	0	0	0	0	0	0	0	0	0	0.0127817	0	0	0	0	0	0	0	0	0	0	0	0	0	0	0	0	0	0.120165	0	0	0	0	0	0	0	0	0	0	0	0.0223239	0	0	0	0.00902039	0
OTU_1267	0	0	0	0	0	0	0	0	0	0	0	0	0	0	0.155891	0	0	0	0	0	0	0	0	0	0	0	0	0	0	0	0	0	0	0	0	0	0	0	0	0	0	0	0	0	0	0	0	0	0
OTU_1268	0	0	0	0	0	0.0131938	0	0	0	0	0	0	0	0	0	0	0	0	0	0	0	0	0	0	0.0113363	0	0.00365912	0	0	0	0	0	0	0	0	0	0	0	0	0	0	0	0	0	0	0	0	0	0
OTU_1269	0	0	0	0	0	0	0	0	0	0	0	0	0	0	0	0	0	0.0591424	0	0	0	0	0	0	0	0	0	0	0	0	0	0	0	0	0	0	0	0	0	0	0	0	0	0.011162	0	0	0	0.00902039	0
OTU_127	0	0	0	0	0	0	0.0294089	1.43746	0	1.89604	0	0	0.400579	0	0	0	6.65751	0	0	0.037177	0.088587	0	0	0	0	0	0.0146365	0.040698	0	0	0	0	0	0	0	0	0	0	0	0	0	0	0	0	3.03571	0	0	0	0.207731
OTU_1270	0	0	0	0	0.123377	0	0	0	0	0	0	0	0	0	0	0	0	0	0	0	0	0	0	0	0	0	0	0	0	0	0	0	0	0	0	0.0281968	0	0	0	0.124422	0	0.0465463	0	0	0	0	0	0.00902039	0
OTU_1271	0	0.138972	0	0	0.0176253	0.0131938	0	0	0	0	0	0	0	0	0	0	0	0	0	0	0	0	0	0	0	0	0	0	0	0	0	0	0	0	0	0.0140984	0.008992	0	0	0	0	0	0	0	0	0	0	0	0
OTU_1273	0	0	0	0	0	0	0	0	0	0	0	0	0	0	0	0	0.311355	0	0	0	0	0	0	0	0	0	0	0	0	0	0	0	0	0	0	0	0	0	0	0	0	0	0	0	0	0	0	0	0.0180636
OTU_1274	0	0	0	0	0	0	0	0	0	0	0	0	0	0	0	0	0	0	0	0	0	0	0	0	0	0	0	0.183141	0	0	0	0	0	0	0	0	0	0	0	0	0	0	0	0	0	0	0	0	0
OTU_1275	0	0	0	0	0	0	0	0	0	0	0	0	0	0	0	0	0	0	0	0	0	0	0	0	0	0	0	0	0	0	0	0	0	0	0	0	0	0	0	0	0	0	0	0.0334859	0	0	0	0.0992242	0.0180636
OTU_1276	0	0	0	0	0	0	0	0	0	0	0	0	0.0667631	0.0426058	0	0	0	0.0394283	0	0	0	0	0	0	0	0	0	0	0	0	0	0	0	0	0	0	0	0	0	0	0	0	0	0.0223239	0	0	0	0.00902039	0.045159
OTU_1277	0	0	0	0	0	0	0	0	0	0	0	0	0.100145	0.00426058	0.0866063	0	0	0	0	0.0185885	0	0	0	0	0	0	0	0	0	0	0	0	0	0	0	0	0	0	0	0	0	0	0	0	0	0	0	0	0
OTU_1278	0	0	0	0	0	0	0	0	0	0	0	0	0	0.0511269	0	0	0	0.0394283	0	0	0.0147645	0.0582411	0	0.00861401	0	0	0	0	0	0	0	0	0	0	0	0	0	0	0	0	0	0.0279278	0	0.0223239	0	0	0	0.00902039	0.0361272
OTU_1279	0	0	0	0	0.0235004	0.0395813	0	0	0	0	0	0	0	0	0	0	0	0.0591424	0	0	0	0	0	0	0	0	0	0	0	0	0	0	0	0	0	0	0	0	0	0.0177746	0.21692	0	0	0	0	0	0	0	0
OTU_128	0	0	0	0	0	0	0	0	0	0	0	0	0	0	0	0	0	0	0	0	0	0	0	0	0	0	0	0	0	0	0	0	4.44763	3.73078	6.23488	0	0	0	0	0	0	0	0	0	0	0	0.004592	0.00902039	0
OTU_1280	0	0	0	0	0.0176253	0.00439792	0	0	0	0	0.0331776	0	0	0	0	0	0	0	0	0	0	0	0	0	0	0	0	0	0	0	0	0	0	0	0.0134372	0	0	0	0	0.0355492	0	0.074474	0	0	0	0.00534731	0.032144	0	0
OTU_1281	0	0	0	0	0	0	0	0	0.113443	0	0	0	0.100145	0	0	0	0	0	0	0	0	0	0	0	0	0	0	0	0	0	0	0	0	0	0	0	0	0	0	0	0	0	0	0.133944	0	0	0	0.0631427	0
OTU_1282	0	0	0	0	0	0	0	0	0	0	0	0	0	0	0.151561	0	0	0	0	0	0	0	0	0	0	0	0	0	0	0	0	0	0	0	0	0	0	0	0	0	0	0	0	0	0	0	0	0	0
OTU_1283	0	0	0.105548	0	0	0	0	0	0	0	0	0	0	0	0	0	0	0.108428	0	0	0	0	0	0	0	0	0	0	0	0	0	0	0	0	0	0	0	0	0	0	0	0	0	0	0	0	0	0.00902039	0
OTU_1284	0	0	0	0	0	0	0	0	0.0141804	0	0	0	0	0.029824	0.0649547	0	0	0.00985707	0	0	0	0	0	0	0	0	0	0	0	0	0	0	0	0	0	0	0	0	0	0	0	0	0	0.0781337	0	0	0	0.0270612	0
OTU_1285	0	0	0	0	0	0	0	0	0	0	0	0	0	0.00852115	0	0	0	0.0788566	0	0	0	0.0582411	0	0	0	0	0	0	0	0	0	0.0231086	0	0	0	0	0	0	0	0	0	0.00930925	0	0	0	0	0	0	0.0180636
OTU_1286	0	0	0	0.415233	0	0	0	0	0	0	0	0	0	0	0	0	0	0	0	0	0	0	0	0	0	0	0	0	0	0	0	0	0	0	0	0	0	0	0	0	0	0	0	0	0	0	0	0	0
OTU_1287	0	0	0	0	0.0293755	0	0	0	0	0	0	0	0	0	0	0	0	0.00985707	0	0.0123923	0	0	0	0.00861401	0.00283407	0	0	0.111919	0	0	0	0	0	0	0	0	0	0	0	0	0	0	0	0	0	0	0	0	0
OTU_1288	0	0	0	0	0	0	0	0	0	0	0	0	0	0	0	0	0	0	0	0	0	0	0	0	0	0.0809034	0	0	0	0	0	0	0	0	0	0	0	0	0	0	0	0	0	0	0	0	0	0	0
OTU_1289	0	0	0	0	0.0117502	0	0	0	0.127623	0	0	0	0.0778903	0	0	0	0	0.0394283	0	0	0	0	0	0	0	0.0370807	0	0	0	0	0	0	0	0	0.0134372	0	0	0	0	0	0	0	0	0	0	0	0	0	0
OTU_129	0.654582	0	0.277063	0.320323	0.0705011	0.0131938	0	1.07273	0.340329	2.02681	0	0	0.289307	0.0127817	0	0	0	0.0394283	0	0	0.029529	0.174723	0	0.0890114	0	0.0337098	0.0146365	0	1.05695	0.195084	0.419355	0.489902	0	0	0	0.0140984	0.017984	0.266312	0.0619771	0	0.021692	0.139639	1.77839	0.256725	0	0	0.004592	0.0992242	0.0180636
OTU_1290	0	0	0	0	0	0	0	0	0	0	0	0	0	0	0	0	0	0.00985707	0	0	0.0738225	0	0	0	0	0	0	0	0.0436758	0	0	0.064704	0	0	0	0	0	0	0	0	0	0	0	0	0	0	0	0	0
OTU_1291	0	0	0	0	0	0	0	0	0	0	0	0	0.0111272	0	0	0	0	0	0	0	0	0	0	0	0	0	0	0	0	0	0	0	0.114778	0.161273	0.161247	0	0	0	0	0	0	0	0	0	0	0	0	0	0.0180636
OTU_1292	0	0	0	0	0	0	0	0	0	0	0	0	0	0	0	0	0	0	0	0	0	0	0	0	0	0	0	0	0	0	0	0	0.0573888	0.161273	0.228433	0	0	0	0	0	0	0	0	0	0	0	0	0	0
OTU_1293	0	0	0	0	0	0	0	0	0	0	0	0	0	0.0170423	0.0909366	0	0	0	0	0	0	0	0	0	0	0	0	0	0	0	0	0	0	0	0	0	0	0	0	0	0	0	0	0	0	0	0	0	0.0180636
OTU_1294	0	0	0	0	0	0	0	0.729457	0	0	0	0	0	0	0	0	0	0	0	0	0	0	0	0	0	0	0	0	0	0	0	0	0	0	0	0	0	0	0	0	0	0	0	0	0	0	0	0	0
OTU_1295	0	0	0.125338	0	0	0	0	0	0	0	0	0	0	0	0	0	0	0.0295712	0	0	0	0	0	0	0	0	0	0	0	0	0	0	0	0	0	0	0	0	0.123954	0.0177746	0	0.0651648	0	0	0	0	0	0	0.00903179
OTU_1296	0	0	0	0	0	0	0	0.750912	0	0	0	0	0	0	0	0	0	0	0	0	0	0	0	0	0	0	0	0	0	0	0	0	0	0	0	0	0	0	0	0	0	0	0	0	0	0	0	0	0
OTU_1297	0	0	0	0.154229	0	0	0	0	0	0	0	0	0	0.0170423	0	0	0	0	0	0	0	0	0	0	0	0	0	0	0	0	0	0	0	0	0	0	0	0	0.185931	0	0	0	0	0	0	0	0	0	0
OTU_1298	0	0	0	0	0	0	0	0	0	0	0	0	0	0	0	0	0	0	0	0	0	0	0	0	0	0	0	0	0	0	0	0	0.143472	0.13977	0.214996	0	0	0	0	0	0	0	0	0	0	0	0	0	0
OTU_1299	0	0	0	0	0	0	0	0	0	0	0	0	0	0	0	0	0	0	0	0	0	0	0	0	0	0.0438227	0	0	0	0	0	0	0	0	0	0	0	0	0	0	0	0	0	0	0	0	0	0	0
OTU_13	0.60423	0.0248164	1.89326	2.70495	0.0411257	0.00439792	0.833252	0.171637	0.283607	0	0.013824	0.0769172	0.267052	0.161902	0.216516	1.46232	0	0.818137	0.00267946	1.74112	0.679167	4.106	2.10071	0.62308	0.0113363	5.29243	0.120751	10.5255	3.13592	2.15893	1.6129	1.72852	0.0286944	0.0107515	0.0134372	0.0140984	0.008992	0.878828	0.743725	0.0177746	0	0.307205	0.923393	0.122782	0.357143	0.00534731	0.009184	0.252571	0.0541908
OTU_130	0.0503525	0	0.277063	0	0.229129	0.202305	0.147044	0	0.538854	0	0	0	0.456215	0.0639087	0.554281	0	0	0.0689995	0	0.142512	0.118116	0	0.21625	0.0545554	0	0	0	0	0	0	0	0.0415954	0.487805	0.473067	0.403117	0.0845904	0	0.319574	0.681748	1.13758	0.737527	0.698194	0	0.401831	0	0.00534731	0.009184	0.568284	0.0993497
OTU_1300	0	0	0	0	0	0	0	0	0	0	0	0	0	0	0	0	0	0	0	0	0	0	0	0.0459414	0	0	0.0402503	0	0	0	0	0	0	0	0	0	0	0	0	0	0	0	0	0	0	0	0	0	0
OTU_1301	0	0	0	0	0	0	0	0	0	0	0	0	0	0.0340846	0	0	0	0	0	0	0	0	0	0	0	0	0	0	0	0	0	0	0	0	0	0	0	0	0	0.0177746	0	0	0	0.0446478	0	0	0	0.0180408	0.0993497
OTU_1302	0	0	0	0	0	0	0	0	0	0	0	0	0	0	0	0	0	0.0197141	0	0	0.088587	0	0	0	0	0.0168549	0	0	0	0.0390168	0	0	0	0	0	0	0	0	0	0	0	0	0	0	0	0	0	0	0
OTU_1303	0	0	0	0	0	0	0	0	0	0	0	0	0	0.00852115	0	0	0	0	0	0	0	0.0291206	0	0.00574267	0	0	0	0.040698	0.0436758	0	0	0.0415954	0	0	0	0	0	0	0	0	0	0	0	0	0	0	0	0.0360815	0
OTU_1304	0	0	0	0	0	0	0	0	0	0	0	0	0	0.0255635	0	0	0	0.00985707	0	0	0	0	0	0.0574267	0	0	0	0	0	0	0	0.032352	0	0	0	0	0	0	0	0	0	0	0	0	0	0	0	0	0
OTU_1305	0	0	0	0	0	0	0	0	0	0	0	0	0	0	0	0	0	0	0	0	0	0	0	0	0	0	0.0658641	0	0	0	0	0	0	0	0	0	0	0	0	0	0	0	0	0	0	0	0	0	0
OTU_1306	0	0	0	0	0	0.0263875	0	0	0	0	0	0	0	0.0213029	0	0	0	0.0591424	0	0	0.0147645	0	0	0	0	0.0134839	0	0	0	0	0	0	0	0	0.0134372	0	0	0	0	0	0.021692	0	0	0	0	0	0	0.0360815	0.00903179
OTU_1307	0	0	0	0	0	0	0	0	0	0	0	0	0	0	0	0	0	0.00985707	0	0.136316	0	0	0	0	0	0	0	0	0	0	0	0	0	0	0	0	0	0	0	0	0	0	0	0	0	0	0	0	0
OTU_1308	0	0	0	0	0	0	0	0	0	0	0	0	0	0.0213029	0	0	0	0	0	0	0	0	0.185357	0	0	0	0	0	0	0.0260112	0	0	0	0	0	0	0	0	0	0	0	0	0	0	0	0	0	0.00902039	0.0180636
OTU_1309	0	0	0	0	0	0	0	0	0	0	0	0	0	0	0	0	0	0	0	0	0	0	0	0.0574267	0	0	0	0	0	0	0	0	0	0	0	0	0	0	0	0	0	0	0	0	0	0	0	0	0
OTU_131	0	0	0	0	0	0	0	0	0	0	0	0	0	0	0	0	0.0274725	0	0	0	0	0	0	1.11408	0.0793538	0	0.00365912	0.106832	0	0	0	0	0	0	0	0	0	0	0	0	0	0	0	0	0	0	0	0	0
OTU_1310	0	0	0	0	0	0	0	0	0	0	0	0	0	0	0.095267	0	0	0	0	0.0247847	0	0	0	0	0	0	0	0	0	0	0	0	0	0	0	0	0	0	0	0	0	0	0	0	0	0	0	0	0
OTU_1311	0	0	0.00659674	0	0	0	0	0	0.0567215	0	0	0	0	0	0	0	0	0	0	0	0	0	0	0	0	0	0	0	0	0	0	0	0	0	0	0.0140984	0	0.0266312	0	0.0355492	0.021692	0.0279278	0	0.0781337	0	0	0	0.108245	0
OTU_1312	0	0	0	0	0	0	0	0	0	0	0	0	0	0.0596481	0	0	0	0.0295712	0	0	0	0	0	0	0	0	0	0	0	0	0	0	0	0	0	0	0	0	0	0	0.021692	0	0	0	0	0	0	0.0180408	0.0722543
OTU_1313	0	0	0	0	0	0	0	0	0	0	0	0	0	0	0	0	0	0	0	0	0	0	0	0	0	0	0	0	0	0	0	0	0	0	0	0	0	0	0	0	0	0	0	0	0	0	0	0	0
OTU_1314	0	0	0	0.272867	0	0	0	0	0	0	0	0	0	0	0	0	0	0	0	0	0	0	0	0	0	0	0	0	0.0698812	0	0	0	0	0	0	0	0	0	0.0619771	0	0	0	0	0	0	0	0	0	0
OTU_1315	0	0	0	0	0.0176253	0.00439792	0	0	0	0	0	0	0	0.00426058	0	0	0	0.00985707	0	0	0	0	0	0.025842	0	0.00337098	0	0.00508725	0	0.0130056	0	0	0	0	0	0	0.008992	0	0	0.0355492	0.0433839	0	0	0.0223239	0.535714	0	0	0	0.00903179
OTU_1316	0	0	0	0	0	0.00879585	0	0	0.0283607	0	0	0	0.0556359	0	0	0	0	0.0197141	0	0	0	0	0	0	0	0	0	0	0	0	0	0	0	0	0	0	0	0	0	0	0.021692	0	0	0.100458	0	0	0	0.0902039	0
OTU_1317	0	0	0	0	0	0	0	0	0	0	0	0	0	0	0	0	0	0	0	0	0	0.0582411	0	0	0	0	0	0.0864832	0	0	0	0	0	0	0	0	0	0	0	0	0	0	0	0	0	0	0	0.0270612	0
OTU_1318	0	0	0	0	0	0	0.0392118	0	0	0	0	0	0.0890175	0.00852115	0	0	0	0	0	0	0	0	0	0	0	0	0	0	0	0	0	0	0	0	0	0	0	0	0	0	0	0.037237	0	0.011162	0	0	0	0.0180408	0.0361272
OTU_1319	0	0	0	0	0	0	0	0	0	0	0	0	0	0.00426058	0	0	0	0.206999	0	0	0	0	0	0	0	0	0	0	0	0	0	0	0	0	0	0	0	0	0	0	0.021692	0	0	0	0	0	0	0	0
OTU_132	0	0.0297796	0	0	0.123377	0.518955	0.156847	0	0.198525	0	0.0082944	0.0153834	0.133526	0.396234	0.472005	0.449944	0	0.197141	0.00267946	0.0495694	0.250997	0.0582411	0.21625	0.0143567	0.0141703	0	0	0	0	0	0	0.129408	0	0	0	0.070492	0.026976	0.0399467	0	0.302169	0.759219	0.214113	0	0.357183	0	0.0160419	0	0.171387	0.758671
OTU_1320	0	0	0	0	0	0	0	0	0	0	0	0	0	0.00426058	0	0	0	0	0.0107178	0	0	0	0	0	0	0	0	0	0	0	0	0	0	0	0	0	0	0	0	0	0	0.00930925	0	0	0	0	0	0	0
OTU_1321	0	0	0	0	0	0	0	0	0.127623	0	0	0	0.0111272	0	0	0	0	0	0	0	0	0	0	0	0	0	0	0	0	0	0	0	0	0	0	0	0	0	0	0	0	0	0	0.223239	0	0	0	0.0180408	0.00903179
OTU_1322	0	0	0	0	0	0	0	0	0	0	0	0	0	0	0	0	0	0	0	0.173493	0	0	0	0	0	0	0	0	0	0	0	0	0	0	0	0	0	0	0	0	0	0	0	0	0	0	0	0	0
OTU_1323	0	0	0	0	0	0	0	0	0	0	0	0	0	0	0	0	0	0.0887137	0	0.037177	0	0	0	0	0	0	0	0	0	0	0	0	0	0	0	0	0	0	0	0	0	0	0	0	0	0	0	0	0
OTU_1324	0	0	0	0	0.0176253	0	0	0	0	0	0	0	0	0	0	0	0	0	0	0	0	0	0	0	0.00566813	0	0	0	0	0	0	0	0	0	0	0	0	0	0	0	0.0433839	0	0	0	0	0	0	0	0
OTU_1325	0	0	0	0	0.0176253	0.00439792	0	0	0	0	0	0	0	0.029824	0	0	0	0.0295712	0	0	0	0	0	0	0	0	0	0	0	0	0	0	0	0	0	0	0	0.0133156	0	0	0.021692	0.0186185	0	0	0	0	0	0	0.00903179
OTU_1326	0	0	0	0	0	0	0	0	0	0	0	0	0	0	0.13857	0	0	0	0	0	0	0	0	0	0	0	0	0	0	0	0	0	0	0	0	0	0	0	0	0	0	0	0	0	0	0	0	0	0.00903179
OTU_1327	0	0	0	0	0	0	0	0	0.0425411	0	0	0	0	0	0	0	0	0.0197141	0	0	0	0	0	0	0	0	0	0	0	0.0390168	0	0	0	0	0	0	0	0	0	0	0	0	0	0	0	0	0	0	0.0270954
OTU_1328	0	0	0	0	0.0117502	0	0	0	0	0	0	0	0.0222544	0	0	0	0	0.0197141	0	0	0.0442935	0	0	0	0	0.0370807	0	0	0	0	0	0	0	0	0	0	0	0	0	0.0177746	0	0.037237	0	0	0	0	0.004592	0.0270612	0
OTU_1329	0	0	0	0	0	0.0439792	0	0	0	0	0	0	0	0.00426058	0	0	0	0.0295712	0	0	0	0	0	0	0	0	0	0	0	0	0	0	0	0	0	0	0	0	0	0.0177746	0	0.00930925	0	0	0	0	0	0.0270612	0
OTU_133	0	0	0	0	0	0	0	0	0.0709019	0	0.013824	0	0.133526	0.204508	0	0.56243	0	0.0394283	0	0.278828	0.103352	0.0582411	0.0926784	0	0	0	0	0	0	0	0	0.0231086	0	0	0	0	0	0	0	0.0177746	0.021692	0	0	0.904119	0	0	0.027552	0.883998	1.21026
OTU_1330	0	0	0	0	0	0	0	0	0	0	0	0	0	0	0.0909366	0	0	0.0492854	0	0	0	0	0	0	0	0	0	0	0	0	0	0	0	0	0	0	0	0.0133156	0	0	0	0	0	0	0	0	0	0.00902039	0
OTU_1331	0	0	0	0	0	0	0	0	0.0141804	0	0	0	0	0	0	0	0	0.00985707	0	0	0	0	0	0	0	0	0	0	0	0	0	0	0	0	0	0	0	0	0	0	0	0	0	0	0	0	0.004592	0.0180408	0
OTU_1332	0	0	0	0	0	0	0	0	0	0	0	0	0	0	0	0	0	0	0	0	0	0	0	0	0	0	0	0	0	0	0	0	0.0860832	0.118267	0.24187	0	0	0	0	0	0	0	0	0	0	0	0	0	0
OTU_1333	0	0	0	0	0	0	0	0	0	0	0	0	0	0	0	0	0	0	0	0	0	0	0	0	0	0	0	0	0	0	0	0	0.25825	0.150521	0.120935	0	0	0	0	0	0	0	0	0	0	0	0	0	0
OTU_1334	0	0	0	0	0	0	0	0	0	0	0	0	0.111272	0.029824	0	0	0	0.0197141	0	0	0	0	0	0	0	0	0	0	0	0	0	0	0	0	0	0	0	0	0	0	0	0	0	0	0	0	0	0.00902039	0.00903179
OTU_1335	0	0	0	0	0	0	0	0	0	0	0	0	0	0	0	0	0	0	0	0	0	0	0	0	0	0	0	0	0	0.065028	0.0483871	0.110921	0	0	0	0	0	0	0	0	0	0	0	0	0	0	0	0	0
OTU_1336	0	0	0	0	0.0763762	0.0527751	0	0	0	0	0	0	0	0	0	0	0	0	0	0	0	0	0	0	0	0	0	0	0	0	0	0	0	0	0	0	0	0	0	0.0710985	0.0650759	0	0	0	0	0	0	0	0
OTU_1337	0	0	0	0	0	0	0	0	0	0	0	0	0	0.00426058	0	0	0	0.00985707	0	0.13012	0.0147645	0	0	0	0	0	0	0	0	0	0	0	0	0	0	0	0	0	0	0	0	0	0	0	0	0	0	0	0.00903179
OTU_1338	0	0	0	0	0.0176253	0.0307855	0	0	0	0	0	0	0	0	0	0	0	0.0394283	0	0	0	0	0	0	0	0	0	0	0	0	0	0	0.0286944	0.0107515	0	0	0	0	0	0.0355492	0.0867679	0.00930925	0	0	0	0	0	0	0
OTU_1339	0	0	0	0	0	0	0	0	0	0	0	0	0	0.0426058	0	0	0	0.00985707	0	0	0	0	0	0	0.00283407	0	0	0	0	0	0	0	0	0	0	0	0	0	0	0	0	0	0	0.0781337	0	0	0	0.00902039	0.0722543
OTU_134	0	0.00496327	0.0197902	0.272867	0	0.0307855	0.147044	0	0.0425411	0	0	0	0.0222544	0.0170423	0.00433032	0	0	0.325283	0.00267946	0.520478	0.531522	1.57251	1.20482	0.034456	0.00283407	0	0	0.0712214	0.131027	0.104045	0.209677	0.198734	0	0.0215031	0	0	0.017984	0.0266312	0.21692	0	0	0.148948	0.136799	0.0446478	0	0	0	0.108245	0.00903179
OTU_1340	0	0	0	0	0	0	0	0	0	0	0	0	0	0	0	0	0	0	0	0	0	0	0	0	0	0	0	0	0	0	0	0	0.0860832	0.182776	0.161247	0	0	0	0	0	0	0	0	0	0	0	0	0	0
OTU_1341	0	0	0	0	0	0	0	0	0	0	0	0	0	0	0.13857	0	0	0	0	0	0	0	0	0	0	0	0	0	0	0	0	0	0	0	0	0	0	0	0	0	0	0	0	0	0	0	0	0	0
OTU_1342	0	0	0	0	0	0	0	0	0	0	0	0	0	0	0	0	0	0.0197141	0	0	0	0	0	0	0	0	0	0	0	0.0260112	0	0.00462171	0	0	0	0	0	0	0	0	0	0	0	0.0446478	0	0	0	0.00902039	0.0270954
OTU_1343	0	0	0	0	0	0	0	0	0	0	0	0	0	0	0	0	0	0.0591424	0	0	0.088587	0	0	0	0	0	0	0	0	0	0	0	0	0	0	0	0	0	0	0	0	0	0	0	0	0	0	0	0
OTU_1344	0	0	0	0	0	0	0.26468	0	0	0	0	0	0	0	0	0	0	0	0	0	0	0	0	0	0	0	0	0	0	0	0	0	0	0	0	0	0	0	0	0	0	0	0	0	0	0	0	0	0
OTU_1345	0	0.00496327	0	0.0118638	0.0411257	0	0	0	0	0	0	0	0	0	0	0	0	0	0	0	0	0.0582411	0	0	0	0	0	0	0	0	0	0.0554606	0	0	0	0	0.008992	0.0266312	0	0	0	0.0186185	0	0.011162	0	0	0	0	0
OTU_1346	0	0	0	0	0	0	0	0	0	0	0	0	0	0	0	0	0	0.0394283	0	0	0	0	0	0	0	0	0	0	0	0	0	0	0	0	0	0	0	0	0	0	0	0.00930925	0	0.0223239	0	0	0	0	0.0180636
OTU_1347	0	0	0	0	0	0.0351834	0	0	0	0	0	0	0	0	0	0	0	0	0	0	0	0	0	0	0	0	0	0	0	0	0	0	0	0	0	0	0	0	0	0	0	0	0	0	0	0	0	0	0
OTU_1348	0	0	0	0	0	0	0	0	0	0	0	0	0	0	0	0	0	0	0	0	0	0	0	0.051684	0.00283407	0	0	0	0	0	0	0	0	0	0	0	0	0	0	0.0177746	0	0	0	0	0	0	0	0	0
OTU_1349	0	0	0	0	0	0	0	0	0.0709019	0	0	0	0.0667631	0	0	0	0	0	0	0	0	0	0	0.00574267	0	0	0	0	0	0	0	0	0	0	0	0	0	0	0	0	0	0	0	0.0781337	0	0	0	0.0992242	0
OTU_135	0	0.00992654	0.197902	0	0.499383	0.67728	0.480345	0	0.141804	0	0	0	0.0778903	0.532572	0.40705	0	0	0.630853	0	0.105335	0.132881	0.262085	0	0.0143567	0	0	0.00365912	0.00508725	0.0436758	0.11705	0.145161	0.415954	0	0	0	0.0140984	0	0.0133156	0	0.0355492	0.10846	0.214113	0.273598	0.156267	0	0	0	0.0811835	0.216763
OTU_1350	0	0	0	0	0	0	0	0	0	0	0	0	0	0	0	0	0	0	0	0	0	0	0	0	0	0	0	0	0	0	0	0	0.0573888	0.161273	0.188121	0	0	0	0	0	0	0	0	0	0	0	0	0	0
OTU_1351	0	0	0	0	0	0	0	0	0	0	0	0	0.0333816	0	0	0	0	0.0295712	0	0	0	0	0	0.0287134	0	0	0	0	0	0	0	0	0	0	0	0	0	0	0	0	0	0	0	0	0	0	0	0	0.0180636
OTU_1352	0	0	0	0	0	0	0	0	0	0	0	0	0	0.0511269	0	0	0	0.0197141	0	0.0433732	0	0	0	0	0	0	0	0	0	0	0	0	0	0	0	0	0	0	0	0	0	0	0	0.0223239	0	0	0	0.00902039	0.0541908
OTU_1353	0	0	0	0	0	0	0	0	0	0	0	0	0	0	0.13424	0	0	0	0	0	0	0	0	0	0	0	0	0	0	0	0	0	0	0	0	0	0	0	0	0	0	0	0	0	0	0	0	0	0
OTU_1354	0	0.0198531	0	0	0	0	0	0	0	0	0	0	0.0222544	0	0	0	0	0.0492854	0	0	0	0.0873617	0	0	0	0	0	0	0	0.0390168	0	0	0	0	0	0	0	0	0	0	0	0.0651648	0	0.0334859	0	0	0	0	0
OTU_1355	0	0	0	0	0	0	0	0	0	0	0	0	0	0	0	0	0	0	0	0	0	0	0	0	0	0	0	0	0	0	0	0	0	0	0	0	0	0	0	0.0533239	0	0.260659	0	0	0	0	0	0	0
OTU_1356	0	0	0	0	0	0	0	0	0	0	0	0	0	0	0.129909	0	0	0	0	0	0	0	0	0	0	0	0	0	0	0	0	0	0	0	0	0.0140984	0	0	0	0	0	0	0	0	0	0	0	0	0
OTU_1357	0	0	0	0	0	0	0	0	0	0	0	0	0	0.0127817	0	0	0	0.0295712	0	0	0	0	0	0	0	0	0	0	0	0.0910391	0	0.0231086	0	0	0	0	0	0	0	0	0	0	0	0	0	0	0	0	0.00903179
OTU_1358	0	0	0	0	0	0	0	0	0	0	0	0	0	0	0	0	0	0	0	0	0	0	0	0	0	0	0	0	0	0	0	0	0	0	0	0	0	0	0	0	0	0	0	0	0	0	0	0	0
OTU_1359	0	0	0	0	0.0176253	0.0131938	0	0	0	0	0	0	0	0.0340846	0	0	0	0	0	0	0	0	0	0	0	0	0	0	0	0	0	0.0184869	0	0	0	0	0	0	0	0	0	0	0	0.011162	0	0	0	0.00902039	0.00903179
OTU_136	0	0	0	0	0	0.10555	0	0	0.0850822	0	0.0082944	0	0.0556359	0	0	0	0	0	0	0	0	0	0	0.338818	1.22432	0	0	0	0	0	0	0	0.373027	0.387055	0.322494	0.0986888	0.017984	0	0	0	0.0650759	0	0	0.011162	0	0	0	0.0270612	0
OTU_1360	0	0	0	0	0	0	0	0	0	0	0	0	0	0	0	0	0	0	0.0133973	0	0	0	0	0	0	0	0	0	0	0	0	0	0	0	0	0	0	0	0	0	0	0	0	0	0.446429	0	0.032144	0	0
OTU_1361	0	0	0	0	0	0	0	0	0	0	0	0	0	0	0.0692851	0	0	0	0	0	0	0	0	0	0	0	0	0	0	0	0	0	0	0	0	0.0140984	0	0	0	0	0	0	0	0	0	0	0	0	0
OTU_1362	0	0	0	0	0	0	0	0	0	0	0	0	0	0	0	0	0	0	0	0	0	0	0.834106	0.00287134	0	0	0	0	0	0	0	0	0	0	0	0	0	0	0	0	0	0	0	0	0	0	0	0	0.00903179
OTU_1363	0.20141	0	0	0	0.0470008	0.00439792	0	0	0	0	0	0	0	0	0	0	0	0	0	0	0	0	0	0	0	0	0	0	0	0.065028	0	0	0	0.0107515	0	0.0563936	0.008992	0	0	0.0533239	0	0	0	0	0	0	0	0.00902039	0
OTU_1364	0	0	0	0	0	0	0	0	0	0	0	0	0	0	0.13424	0	0	0	0	0	0	0	0	0	0	0	0	0	0	0	0	0	0	0	0	0	0	0	0	0	0	0	0	0	0	0	0	0	0
OTU_1365	0	0	0	0	0	0	0	0	0	0	0	0	0	0	0	0	0	0	0	0	0	0	0	0	0.0255066	0	0	0	0	0	0	0	0	0	0	0	0	0	0	0	0	0	0	0	0	0	0	0	0
OTU_1366	0	0	0	0	0	0	0	0	0	0	0	0	0	0	0	0	0	0	0	0	0	0	0	0	0.0113363	0	0	0	0	0	0	0	0	0	0	0	0	0	0	0	0	0	0	0	0	0	0	0	0
OTU_1367	0	0	0	0	0	0	0	0	0	0	0	0	0	0	0	0	0	0.0197141	0	0.074354	0.132881	0	0	0	0	0	0	0	0	0	0	0	0	0	0	0	0	0	0	0	0	0	0	0	0	0	0	0	0
OTU_1368	0	0	0	0	0	0	0	0	0	0	0	0	0	0	0	0	0	0	0	0	0	0	0	0	0	0	0	0	0	0	0	0	0	0	0	0	0	0	0.960645	0	0	0	0	0	0	0	0	0	0
OTU_1369	0	0	0	0	0.0528759	0.0175917	0	0	0	0	0	0	0	0	0	0	0	0	0.0160767	0	0	0	0	0	0	0	0	0	0	0	0	0	0	0	0	0	0	0	0	0.0177746	0	0	0	0	0	0	0	0	0
OTU_137	0	0	0	0	0	0	0	0	0	0	0	0	0	0	0	0	0	0	0	0	0	0	0	0	0	0	0	0	0	0	0	0	3.44333	3.1502	6.67831	0	0	0	0.185931	0	0	0	0	0	0	0	0.004592	0	0
OTU_1370	0	0	0.0725642	0	0.0293755	0.00439792	0	0	0	0	0	0	0	0	0	0	0	0.00985707	0	0	0	0	0	0	0	0	0	0	0	0	0	0.032352	0	0	0	0	0	0.0133156	0	0.0355492	0	0	0	0	0	0	0	0.00902039	0
OTU_1371	0	0	0	0	0.0352506	0	0	0	0	0	0	0	0	0	0	0	0	0.108428	0	0	0	0	0	0	0	0	0	0	0	0	0	0.00462171	0	0	0	0	0	0.0532623	0	0	0	0	0	0	0	0	0	0	0
OTU_1372	0	0	0	0	0.0117502	0	0	0	0	0	0	0	0	0.0213029	0	0	0	0.0197141	0	0	0	0	0	0.0114853	0	0	0	0	0	0	0	0	0	0	0	0.0140984	0	0	0	0.0355492	0	0.00930925	0	0	0	0	0.004592	0	0.0180636
OTU_1373	0	0	0	0	0.0411257	0	0	0	0	0	0	0	0	0	0	0	0	0.00985707	0	0	0	0	0	0	0	0	0	0	0	0	0	0.0600823	0	0	0	0	0	0	0	0.0177746	0	0.0186185	0	0.011162	0	0	0	0	0
OTU_1374	0	0	0	0	0	0	0	0	0	0	0	0	0	0.0255635	0	0	0	0	0	0.00619617	0	0	0	0	0	0	0	0	0	0	0	0	0	0	0	0	0	0	0	0	0	0	0	0	0	0	0	0	0.0180636
OTU_1375	0	0	0	0	0	0	0	0	0	0	0	0	0	0.00852115	0	0	0	0	0	0	0	0	0	0	0.0085022	0	0	0	0	0	0	0	0	0	0	0	0	0	0	0	0	0	0	0	0	0	0.013776	0	0
OTU_1376	0	0	0	0	0	0	0	0	0	0	0	0	0	0	0	0	0	0.00985707	0	0	0	0	0	0	0	0	0	0.0966577	0	0	0	0	0	0	0	0	0	0	0	0	0	0	0	0	0	0	0	0	0
OTU_1377	0	0	0	0	0.0117502	0	0	0	0	0	0	0	0	0	0	0	0	0.00985707	0	0.074354	0	0	0	0	0	0	0	0	0	0	0	0	0	0	0	0	0	0	0	0.0177746	0	0	0	0.0334859	0	0	0	0.00902039	0
OTU_1378	0	0	0	0	0	0	0	0.643639	0	0	0	0	0	0	0	0	0	0	0	0	0	0	0	0	0	0	0	0	0	0	0	0	0	0	0	0	0	0	0	0	0	0	0	0	0	0	0	0	0
OTU_1379	0	0	0.0197902	0	0	0	0	0	0.0425411	0	0	0	0	0.0170423	0	0	0	0	0	0.0123923	0	0	0	0	0	0	0	0	0	0	0	0	0	0	0	0	0	0	0	0	0	0	0	0.0669718	0	0	0	0.00902039	0.0180636
OTU_138	0	0.00992654	0	0	0.235004	0.180315	0	0	0	0	0.0193536	0	0	0.00426058	0	0	0	0.00985707	0.0509097	0	0	0.0291206	0	0.913085	0.546975	0.0303388	0.0658641	0.0813959	0	0	0	0	0	0	0	0.0140984	0	0	0	0.373267	0.238612	0.0186185	0	0	0	0	0.027552	0	0
OTU_1380	0	0	0	0	0	0	0	0	0	0	0	0	0.0778903	0	0	0	0	0	0	0.0991387	0	0	0	0	0	0	0	0	0	0	0	0	0	0	0	0	0	0	0	0	0	0	0	0	0	0	0	0.0360815	0
OTU_1381	0	0	0	0	0	0	0	0	0	0	0	0	0	0	0	0	0	0	0	0	0	0	0	0	0	0	0	0	0	0	0	0	0	0	0	0	0	0	0	0	0	0	0	0	0	0	0.009184	0	0
OTU_1382	0	0	0	0	0	0	0	0	0.113443	0	0	0	0	0.00426058	0	0	0	0	0	0	0	0	0	0	0	0	0	0	0	0.0780336	0	0	0	0	0	0	0	0	0	0	0	0	0	0.0446478	0	0	0	0	0.0180636
OTU_1383	0	0	0	0	0	0.00879585	0	0	0	0	0	0	0.0333816	0	0	0	0	0.0197141	0	0	0.0147645	0	0	0	0	0	0	0	0	0	0	0	0	0.0430061	0.0403117	0	0	0	0	0	0	0	0	0	0	0	0	0	0
OTU_1384	0	0	0	0	0	0	0	0	0	0	0	0	0	0.0170423	0	0	0	0.0394283	0	0	0	0	0.21625	0	0	0	0	0	0	0	0	0	0	0	0	0	0	0	0	0	0	0.00930925	0	0	0	0	0	0	0.0180636
OTU_1385	0	0	0	0	0	0	0	0	0	0	0	0	0	0	0	0	0	0	0	0	0	0	0	0	0.0255066	0	0	0	0	0	0	0	0	0	0	0	0	0	0	0	0	0	0	0	0	0	0	0	0
OTU_1386	0	0	0	0	0	0	0	0	0.0425411	0	0	0	0	0	0	0	0	0	0	0	0	0	0	0	0	0	0	0	0	0	0	0	0	0	0	0	0	0	0	0	0	0	0	0.0781337	0	0	0.018368	0.0541223	0
OTU_1387	0	0	0	0	0	0	0	0	0	0	0	0	0	0	0	0	0	0	0	0	0.059058	0.0291206	0	0	0	0	0	0	0	0	0	0	0	0	0	0	0	0	0	0	0	0	0	0	0	0	0	0	0
OTU_1388	0	0	0	0	0	0	0	0	0	0	0	0	0.0333816	0	0	0	0	0.108428	0	0	0	0	0	0	0	0	0	0	0	0	0	0	0	0	0	0	0	0	0	0	0	0	0	0.0892957	0	0	0.004592	0.0180408	0.00903179
OTU_1389	0	0	0	0	0	0	0	0	0	0	0	0	0	0	0	0	0	0	0	0	0	0	0	0	0	0	0	0	0	0	0	0	0.143472	0.193528	0.0940607	0	0	0	0	0	0	0	0	0	0	0	0	0	0
OTU_139	0	0	0	0	0.0940015	0	0	0	0.297788	0	0	0	0.155781	0.315283	0.298792	0	0	0.275998	0	0.365574	0.693932	0.669773	0.339821	0	0	0	0	0.040698	0	0.143062	0	0.235707	0	0	0	0.0140984	0	0	0	0.159972	0.0433839	0.074474	0	0.401831	0	0	0	0.505142	0.487717
OTU_1390	0	0	0	0	0.0705011	0.0747647	0	0	0	0	0	0	0	0	0	0	0	0	0	0	0	0	0	0	0	0	0	0	0	0	0	0	0	0	0	0	0	0	0	0	0.021692	0	0	0	0	0	0	0	0
OTU_1391	0	0	0	0	0	0	0	0	0	0	0	0	0	0	0	0	0	0.00985707	0	0	0	0.0291206	0	0	0	0	0	0	0	0	0	0	0	0	0	0.0140984	0	0.0266312	0	0	0	0.00930925	0	0.0223239	0	0	0	0.0631427	0
OTU_1392	0	0	0	0	0	0	0	0	0.0709019	0	0	0	0	0	0	0	0	0	0	0	0	0	0	0.0315847	0	0	0	0	0	0	0	0.00462171	0	0	0	0	0	0	0	0	0	0	0	0.0334859	0	0	0	0.0360815	0.0270954
OTU_1393	0	0	0	0	0	0	0	0	0	0	0	0	0	0	0	0	0.0457875	0	0	0.0929426	0	0	0	0	0	0	0	0	0	0	0	0.0415954	0	0	0	0	0	0	0	0	0	0	0	0	0	0	0	0	0
OTU_1394	0	0	0	0	0	0	0	0	0.0567215	0	0	0	0	0.0127817	0	0	0	0.0295712	0	0	0	0	0	0	0	0	0	0	0	0	0	0	0	0	0	0	0	0	0	0	0	0	0	0	0	0	0	0.0270612	0.0361272
OTU_1395	0	0	0	0	0	0	0	0.622184	0	0	0	0	0	0	0	0	0	0	0	0	0	0	0	0	0	0	0	0	0	0	0	0	0	0	0	0	0	0	0	0	0	0	0	0	0	0	0	0	0
OTU_1396	0	0	0	0	0.111627	0	0	0	0	0	0	0	0	0	0	0	0	0	0.0133973	0	0	0	0	0	0	0	0	0	0	0	0	0	0	0	0	0	0	0	0	0.0533239	0.021692	0	0	0	0	0	0	0	0
OTU_1397	0	0	0	0	0	0	0	0	0	0	0	0	0	0	0	0	0	0	0	0	0	0	0	0.04307	0	0	0	0	0	0	0	0	0	0	0	0	0	0	0	0	0	0	0.478796	0	0	0	0	0	0
OTU_1398	0	0	0	0	0	0.0219896	0	0	0	0	0	0	0	0	0	0	0	0.0394283	0	0	0	0	0	0.04307	0	0	0	0	0	0	0	0	0	0.0107515	0.0134372	0	0	0	0	0	0	0	0	0	0	0	0	0	0
OTU_1399	0	0	0	0	0	0	0	0	0	0	0	0	0	0	0	0	0	0	0	0	0	0	0	0	0	0	0	0	0	0	0	0.115543	0	0	0	0	0	0	0	0	0	0	0	0	0	0	0	0	0
OTU_14	1.30916	0.0595593	2.69147	0.367778	0.434757	0.189111	3.02911	0	1.92853	0	0.0055296	0.0461503	2.88194	1.54233	1.7711	0.449944	0	1.40956	0	2.7573	2.14085	3.31974	3.45999	1.00497	0.0311747	0.0606776	0.00365912	0.127181	1.79071	4.59097	3.09677	5.9805	0.832138	0.677347	0.524053	0.465247	0.098912	3.0759	1.70437	0.319943	0.0650759	2.45764	0.547196	3.0807	0	0.0160419	0.06888	2.22804	1.22832
OTU_140	0	0	0	0	0.0293755	0.0395813	0	0	0	0	0	0	0	0	0	0	0	0	0	0	0	0	0	0.75229	0.0396769	0	0	0	0	0	0	0	0	0	0	0	0	0	0	0	0	0.139639	0	0.0334859	0	0	0	0.0451019	0
OTU_1400	0	0	0	0	0	0	0	0.128728	0	0.588428	0	0	0	0	0.00433032	0	0	0	0	0	0	0	0	0	0.00283407	0	0	0	0	0.0130056	0	0	0	0	0	0.0140984	0	0	0	0	0	0	0	0.011162	0	0	0	0	0
OTU_1401	0	0	0	0	0	0	0	0	0	0	0	0	0	0	0	0	0	0	0	0	0	0	0	0	0	0	0	0	0.0611461	0	0	0.0785691	0	0	0	0	0	0	0	0	0	0	0	0	0	0	0	0	0
OTU_1402	0	0	0	0	0	0	0	0	0	0	0	0	0	0	0	0	0	0.0394283	0	0	0.088587	0	0	0	0	0	0	0	0	0	0	0	0	0	0	0	0	0	0	0	0	0	0	0.011162	0	0	0	0	0.0180636
OTU_1403	0	0	0	0	0	0	0	0	0	0	0	0	0	0	0	0	0	0	0	0	0	0.0873617	0	0	0	0	0	0	0	0	0	0	0	0	0	0	0	0	0	0	0	0	0	0	0	0	0	0.00902039	0
OTU_1404	0	0	0	0	0	0	0	0	0	0	0	0	0	0	0	0	0.238095	0	0	0	0	0	0	0	0	0	0	0	0	0	0	0	0	0	0	0	0	0	0	0	0	0	0	0	0	0	0	0	0.0270954
OTU_1405	0	0	0	0	0	0	0	0	0	0	0	0	0	0	0	0	0	0	0	0.179689	0	0	0	0	0	0	0	0	0	0	0	0	0	0	0	0	0	0	0	0	0	0	0	0	0	0	0	0	0
OTU_1406	0	0	0	0	0	0	0	0	0	0	0	0	0	0	0	0	0	0.206999	0	0	0	0	0	0	0	0	0	0	0	0	0	0	0	0	0	0	0	0	0	0	0	0	0	0	0	0	0	0	0
OTU_1407	0	0	0	0	0	0	0	0	0	0	0	0	0	0	0	0	0	0	0	0	0	0.0582411	0	0.00861401	0	0	0	0	0.0786164	0	0	0	0	0	0	0	0	0	0	0	0	0	0	0	0	0	0	0	0
OTU_1408	0	0	0	0	0	0	0	0	0	0	0	0	0	0	0	0	0	0	0	0	0	0	0	0.017228	0	0	0	0	0	0.0260112	0	0	0.0860832	0.0430061	0.0134372	0	0	0	0	0	0	0	0	0	0	0	0	0.0180408	0
OTU_1409	0	0	0.0593707	0	0	0	0	0	0.0141804	0	0	0	0	0.00426058	0	0	0	0.0197141	0	0	0	0	0	0	0.00283407	0.0168549	0	0	0	0	0.16129	0	0	0	0	0	0	0	0	0	0	0	0	0	0	0	0	0	0
OTU_141	0	0	0	1.94566	0.0176253	0.0219896	0	0	0.283607	0	0	0	0	0.029824	0	0	0	0.0492854	0	0	0	0	0	0.189508	0.249398	0	0	0	0	0	0	0	0	0	0	0	0	0	2.32414	0	0.021692	0	0	0.100458	0	0	0	0.0180408	0.0361272
OTU_1410	0	0	0	0	0	0	0	0	0	0	0	0	0	0	0	0	0	0	0	0	0	0	0	0	0	0	0	0	0	0	0	0	0	0	0	0	0	0	0	0	0	0	0	0	0	0	0	0	0
OTU_1411	0	0	0	0	0.0352506	0	0	0	0.0709019	0	0	0	0.0111272	0.0127817	0	0	0	0.0492854	0	0	0.0147645	0	0	0	0	0	0	0	0	0	0	0	0.0286944	0	0	0	0	0	0	0.0177746	0.0433839	0	0	0.011162	0	0	0	0	0
OTU_1412	0	0	0	0	0	0	0	0	0	0	0	0	0	0	0	0	0	0.108428	0	0	0	0	0	0	0	0	0	0	0	0	0	0	0	0	0	0	0	0	0	0	0	0	0	0	0	0	0	0	0
OTU_1413	0	0	0	0	0	0	0	0	0	0	0	0	0	0	0	0	0	0	0	0	0	0	0	0.060298	0	0	0	0	0	0	0	0	0	0	0	0	0	0	0	0	0	0	0	0	0	0	0	0	0
OTU_1414	0	0	0	0	0	0	0	0	0	0	0	0	0	0	0.0995973	0	0	0	0	0	0	0	0	0	0	0	0	0	0	0	0	0.0277303	0	0	0	0	0	0	0	0	0	0	0	0	0	0	0	0	0
OTU_1415	0	0	0	0	0	0	0	0	0	0	0	0	0	0	0	0	0	0	0	0	0	0	0	0	0	0	0	0	0	0.130056	0.0645161	0.0138651	0	0	0	0	0	0	0	0	0	0	0	0	0.357143	0	0.004592	0	0
OTU_1416	0	0	0	0	0	0	0	0	0	0	0	0	0	0	0	0	0	0	0	0	0	0	0	0	0	0	0	0	0.148498	0	0	0	0	0	0	0	0	0	0	0	0	0	0	0	0	0	0	0	0.0180636
OTU_1417	0	0	0	0	0	0	0	0	0	0	0	0	0	0	0	0	0	0.266141	0	0	0	0	0	0	0	0	0	0	0	0	0	0	0	0	0	0	0	0	0	0	0	0	0	0	0	0	0	0	0
OTU_1418	0	0	0	0	0	0	0	0	0	0	0	0	0	0	0	0	0	0.108428	0	0	0	0	0	0	0	0	0	0	0	0	0	0	0	0	0	0	0	0	0	0	0	0	0	0	0	0	0	0	0
OTU_1419	0	0	0	0	0	0	0	0	0	0	0	0	0	0	0	0	0	0	0	0	0	0	0	0	0.0283407	0	0	0	0	0	0	0	0	0	0	0	0	0	0	0	0	0	0	0	0	0	0	0	0
OTU_142	0.302115	0.00992654	0.00659674	0.059319	0.440632	0.197907	0.117636	0.600729	0.255247	0	0	0.00769172	0.166908	0.566657	0.0129909	0	0	0.73928	0	0.346986	0.354348	0.582411	0.0617856	0.0861401	0	0.0539356	0	0.0356107	0.0436758	0.247106	0.0322581	0.18949	0	0	0	0.0422952	0.008992	0.0266312	0	0.266619	0.281996	0.0837833	0	0.167429	0	0	0	0.24355	0.0903179
OTU_1420	0	0	0	0	0	0	0	0	0	0	0	0	0	0	0	0	0	0	0	0	0	0	0	0.0803974	0	0	0	0	0	0	0	0	0	0	0	0	0	0	0	0	0	0	0	0	0	0	0	0	0
OTU_1421	0	0	0	0	0	0.057173	0	0	0	0	0	0	0	0	0	0	0	0	0	0	0	0	0	0	0	0	0	0	0.104822	0	0	0	0.0286944	0	0	0	0	0	0	0.0177746	0	0	0	0	0	0	0	0	0.00903179
OTU_1422	0	0	0	0.0237276	0	0	0	0	0	0	0	0	0	0	0	0	0	0	0	0	0	0	0	0	0	0	0	0	0	0	0	0	0.172166	0.150521	0.0806235	0	0	0	0	0	0	0	0	0	0	0	0	0	0
OTU_1423	0	0	0	0	0	0	0	0	0	0	0	0	0	0	0	0	0	0.118285	0	0	0	0	0	0	0	0	0	0	0	0	0	0	0	0	0	0	0	0	0	0	0	0	0.512996	0	0	0	0	0	0
OTU_1424	0	0	0	0	0	0	0	0	0	0	0	0	0	0	0	0	0.238095	0	0	0	0	0	0	0	0	0	0	0	0	0	0	0	0	0	0	0	0	0	0	0	0	0	0	0	0	0	0	0	0.0180636
OTU_1425	0	0	0	0	0	0	0	0	0	0	0	0	0	0	0	0	0	0.00985707	0	0.142512	0	0	0	0	0	0	0	0	0	0	0	0	0	0	0	0	0	0	0	0	0	0	0	0.0223239	0	0	0	0	0.0180636
OTU_1426	0	0	0	0	0	0	0	0	0	0	0	0	0	0	0.121249	0	0	0	0	0	0	0	0	0	0	0	0	0	0	0	0	0	0	0	0	0	0	0	0	0	0	0	0	0	0	0	0	0	0
OTU_1427	0	0	0	0	0.0117502	0	0	0	0	0	0	0	0	0.0170423	0	0	0	0.0492854	0	0	0.0147645	0	0	0	0	0	0	0	0	0	0	0.0231086	0	0	0	0	0	0	0	0	0	0	0	0	0	0	0	0	0.0361272
OTU_1428	0	0	0	0	0	0	0	0	0	0	0	0	0	0	0	0	0	0.0197141	0	0	0	0	0	0.0689121	0	0	0	0	0	0	0	0	0	0	0	0	0	0	0	0	0	0	0	0	0	0	0	0	0
OTU_1429	0	0	0	0	0.0470008	0.0219896	0	0	0	0	0	0	0	0	0	0	0	0.00985707	0	0	0.029529	0	0	0	0.00566813	0	0	0	0	0	0	0	0	0	0	0	0	0	0	0.0533239	0.021692	0	0	0.0446478	0	0	0	0	0
OTU_143	0	0	0	0	0	0	0	0	0.226886	0	0	0	0.467342	0.191726	0.0649547	0	0	0.0788566	0	0.142512	0.354348	0.611532	0.185357	0.232578	0.00283407	0.202259	0	0.0966577	0.384347	0.0780336	0.33871	0.531497	0	0	0	0	0	0	0	0	0	0	0	0.100458	0	0	0.013776	0.23453	0.0632225
OTU_1430	0	0	0	0	0.0705011	0.0175917	0	0	0	0	0	0	0	0	0	0	0	0	0	0	0	0	0	0	0.0170044	0	0	0	0	0	0	0	0	0	0	0	0	0	0	0.0710985	0.021692	0	0	0	0	0	0	0	0
OTU_1431	0	0	0	0	0	0	0	0	0	0	0	0	0	0	0	0	0	0	0	0.0991387	0	0	0	0	0	0	0	0	0	0	0	0	0	0	0	0	0	0	0	0.0177746	0.021692	0	0	0	0	0	0	0	0
OTU_1432	0	0	0	0	0	0	0	0	0	0	0	0	0	0	0	0	0	0	0	0	0	0	0.278035	0	0	0	0	0	0	0	0	0	0	0	0	0	0	0	0	0	0	0	0	0	0	0	0	0	0.0180636
OTU_1433	0	0	0	0	0	0	0	0	0	0	0	0	0	0.00426058	0.0562941	0	0	0.128142	0	0	0	0	0	0	0	0	0	0	0	0	0	0	0	0	0	0	0	0	0	0	0	0	0	0	0	0	0	0	0
OTU_1434	0	0	0	0	0	0	0	0	0	0	0	0	0	0	0	0	0	0	0	0.105335	0.029529	0	0	0	0	0	0	0	0	0	0	0	0	0	0	0	0	0	0	0	0	0	0	0	0	0	0	0	0
OTU_1435	0	0	0	0	0	0	0	0	0	0	0	0	0	0	0	0	0	0	0	0	0	0.116482	0	0	0	0	0	0	0	0	0	0.097056	0	0	0	0	0	0	0	0	0	0	0	0	0	0	0	0	0
OTU_1436	0	0	0	0	0.0058751	0	0	0	0.0850822	0	0	0	0	0.00852115	0	0	0	0.0197141	0	0	0	0	0	0.00287134	0	0.00674195	0	0	0	0	0	0	0	0	0	0	0	0	0	0	0	0.00930925	0	0	0	0	0	0.00902039	0
OTU_1437	0	0	0	0	0	0	0	0	0	0	0	0	0	0	0	0	0	0.246427	0	0	0	0	0	0	0	0	0	0	0	0	0	0	0	0	0	0	0	0	0	0	0	0	0	0	0	0	0	0	0
OTU_1438	0	0	0	0	0	0	0	0	0	0	0	0	0	0	0.116919	0	0	0	0	0	0	0	0	0	0	0	0	0	0	0	0	0	0	0	0	0	0	0	0	0	0	0	0	0	0	0	0	0	0
OTU_1439	0	0	0	0	0	0	0	0	0	0	0	0	0	0	0.108258	0	0	0	0	0	0	0	0	0	0	0.00674195	0	0	0	0	0	0	0	0	0	0	0	0	0	0	0	0	0	0	0	0	0	0	0
OTU_144	0.0503525	0.00992654	0.026387	0	0.0058751	0.00439792	0.00980296	0	0.0992626	0	0	0	0.0445087	0.0724298	0	0.674916	0.14652	0	0	0	0.191939	0.116482	0	0.287134	0	0.0573066	0	0.0305235	0.759958	0.182078	0.725806	0.425198	0	0	0	0.0563936	0	0.133156	0	0	0	0.0930925	0	0.100458	0.446429	0	0.018368	0.144326	0.045159
OTU_1440	0	0	0.00659674	0	0	0	0	0.0214546	0	0.0326904	0	0	0.0222544	0	0	0	0	0	0	0	0	0	0	0	0	0.00674195	0	0	0.0349406	0	0	0.0231086	0	0	0	0	0	0	0.0309885	0	0	0	0.0683995	0	0	0	0	0	0
OTU_1441	0	0	0	0	0	0.00879585	0	0	0	0	0	0	0	0	0	0	0	0	0	0	0	0	0	0	0	0	0	0	0.0786164	0	0.129032	0.0138651	0	0	0	0	0	0	0	0	0	0	0	0	0	0	0	0	0
OTU_1442	0	0	0	0	0	0	0	0	0	0	0	0	0	0	0	0	0	0	0	0	0	0	0	0	0	0	0	0.0661342	0	0	0	0	0	0	0	0	0	0	0	0	0.021692	0	0	0	0	0	0	0	0
OTU_1443	0	0	0	0	0	0	0	0	0	0	0	0	0	0	0	0	0	0	0	0	0	0	0	0	0	0	0	0.106832	0	0	0	0	0	0	0	0	0	0	0	0	0	0	0	0	0	0	0	0	0
OTU_1444	0	0	0	0	0.0235004	0.00439792	0	0	0	0	0	0	0.0333816	0.0596481	0	0	0	0	0	0	0	0	0	0	0	0	0	0	0	0	0	0	0	0	0	0	0	0	0	0	0	0	0	0.0223239	0	0	0	0.00902039	0
OTU_1445	0	0	0	0	0	0	0.0588178	0	0	0	0	0	0	0	0	0	0	0	0	0	0	0	0	0	0	0	0	0	0	0	0	0	0	0	0	0	0	0	0	0	0	0.195494	0	0	0	0	0	0	0
OTU_1446	0	0	0	0	0	0	0	0	0	0	0	0	0	0	0.112588	0	0	0	0	0	0	0	0	0	0	0	0	0	0	0	0	0.00462171	0	0	0	0	0	0	0	0	0	0	0	0	0	0	0	0	0
OTU_1447	0	0	0	0	0	0	0	0	0	0	0	0	0	0	0	0	0	0	0	0.167297	0	0	0	0	0	0	0	0	0	0	0	0	0	0	0	0	0	0	0	0	0	0	0	0	0	0	0	0	0
OTU_1448	0	0	0	0	0	0	0	0	0	0	0	0	0	0	0.116919	0	0	0	0	0	0	0	0	0	0	0	0	0	0	0	0	0	0	0	0	0	0	0	0	0	0	0	0	0	0	0	0	0	0
OTU_1449	0	0	0	0	0.0235004	0.0659689	0	0	0	0	0	0	0	0	0	0	0	0	0	0	0	0	0	0	0	0	0	0	0	0	0	0	0	0	0	0	0	0	0	0	0.173536	0	0	0	0	0	0	0	0
OTU_145	0	0	0	0	0	0	0	0	0	0	0	0	0.0556359	0	0.731823	0	0	0.0394283	0.0107178	0	0	0	0	0.781003	0.0396769	0.0101129	0.0219547	0	0	0	0	0	0	0	0	0	0	0	0	0	0	0	0	0	0	0	0	0.0631427	0.0270954
OTU_1450	0	0	0	0.0118638	0	0.00439792	0	0	0.0141804	0	0	0	0	0	0	0.224972	0	0	0.00267946	0	0	0	0	0.00574267	0	0	0	0.0101745	0.00873515	0	0	0	0	0	0	0	0	0	0	0	0	0	0.512996	0	0	0	0	0	0
OTU_1451	0	0	0	0	0	0.00879585	0	0	0	0	0	0	0	0	0	0	0	0.0591424	0	0	0.0442935	0	0	0	0	0	0	0	0	0	0	0	0	0.0107515	0	0	0	0	0	0	0	0	0	0	0	0	0	0	0
OTU_1452	0	0	0	0	0	0	0	0	0	0	0	0	0	0	0	0	0	0.0394283	0	0	0.0147645	0	0	0	0	0	0	0	0	0	0	0	0	0	0	0	0	0	0	0	0	0	0	0	0	0	0	0.0180408	0
OTU_1453	0	0	0	0	0	0	0	0	0	0	0	0	0	0	0	0	0	0	0	0	0	0	0	0	0	0	0	0	0	0	0.274194	0	0	0	0	0	0	0	0	0	0	0	0	0.011162	0	0	0	0	0
OTU_1454	0	0	0	0	0	0	0	0	0	0	0	0	0	0	0	0	0	0	0	0	0	0	0	0.0459414	0	0	0	0	0	0	0.0645161	0	0	0	0	0	0	0	0	0	0	0	0	0	0	0	0	0	0
OTU_1455	0	0	0.0461772	0	0	0	0	0	0	0	0	0	0	0.0766904	0	0	0	0.0197141	0	0	0	0	0	0	0	0	0	0	0	0	0	0	0	0	0	0	0	0	0	0	0	0	0	0	0	0	0	0	0
OTU_1456	0	0	0.00659674	0	0	0	0.0490148	0	0	0	0	0	0.0445087	0	0	0	0	0	0	0.0495694	0	0	0	0	0	0	0	0.0254362	0	0	0	0	0	0	0	0	0	0	0	0	0	0.0186185	0	0	0	0.00534731	0.004592	0	0
OTU_1457	0	0	0	0	0	0.00439792	0	0	0	0	0	0	0	0	0.112588	0	0	0	0	0	0	0	0	0	0	0	0	0	0	0	0	0	0	0	0	0	0	0	0	0	0	0	0	0	0	0	0	0	0
OTU_1458	0	0	0	0	0	0	0	0	0	0	0	0	0	0	0	0	0	0	0	0	0	0	0	0	0	0	0	0	0	0	0	0	0.114778	0.118267	0.14781	0	0	0	0	0	0	0	0	0	0	0	0	0	0
OTU_1459	0	0	0	0	0	0	0	0	0	0	0	0.207676	0	0	0	0	0	0	0	0	0	0	0	0	0	0	0	0	0	0	0	0	0	0	0	0	0	0	0	0	0	0	0	0	0	0	0	0	0
OTU_146	0	0	0	0	0	0	0	0	0	0	0	0	0	0	0	0	0	0.0394283	0	0	0	0	0	0.399116	0.765198	0.273049	0	0.0966577	0	0	0	0	0	0	0	0	0	0	0	0	0	0	0	0	0	0	0	0.0270612	0
OTU_1460	0	0	0	0	0	0	0	0	0	0	0.0082944	0	0	0	0	0	0	0.0197141	0	0	0	0	0	0	0	0	0	0	0	0	0	0	0	0	0	0	0	0.0133156	0	0	0	0.111711	0	0	0	0	0	0	0.00903179
OTU_1461	0	0	0	0	0	0	0	0	0.0141804	0	0	0	0	0.00852115	0	0	0	0	0	0.0185885	0	0	0.123571	0.0143567	0	0	0	0	0.0349406	0	0	0.0277303	0	0	0	0.0140984	0	0	0	0	0	0	0	0	0	0	0	0	0
OTU_1462	0	0	0	0	0	0	0	0	0	0	0	0	0	0	0	0	0	0	0	0	0.0738225	0	0	0	0	0	0	0	0	0	0	0	0	0	0	0	0	0	0	0.0177746	0	0.00930925	0	0	0	0	0	0.00902039	0
OTU_1463	0	0	0	0	0	0	0	0	0	0	0	0	0	0	0	0	0	0.108428	0	0	0.103352	0	0	0	0	0	0	0	0	0	0	0	0	0	0	0	0	0	0	0	0	0	0	0	0	0	0	0	0.00903179
OTU_1464	0	0	0	0	0	0	0	0	0	0	0	0	0	0	0	0	0	0	0	0	0	0	0.0926784	0	0	0	0	0	0	0	0	0	0	0	0.0134372	0	0	0	0	0	0	0	0	0	0	0	0	0	0
OTU_1465	0	0	0	0.308459	0	0	0	0	0	0	0	0	0	0	0	0	0	0	0	0	0	0	0	0	0	0	0	0	0	0	0	0	0	0	0	0	0	0	0	0	0	0	0	0	0	0	0	0	0
OTU_1466	0	0	0	0	0	0	0	0	0	0	0	0	0	0.0127817	0	0	0	0.0394283	0	0	0	0	0	0	0	0	0	0	0	0	0	0.0415954	0.0286944	0	0	0	0	0.0133156	0	0.0177746	0.021692	0	0	0	0	0	0	0.00902039	0.00903179
OTU_1467	0	0	0	0	0	0	0	0	0	0	0	0	0	0	0.0692851	0	0	0	0	0.0433732	0.029529	0	0	0	0	0	0	0	0	0	0	0	0	0	0	0	0	0	0	0	0	0	0	0	0	0	0	0	0
OTU_1468	0	0	0	0	0	0	0	0	0	0	0	0	0	0.0170423	0	0	0	0	0	0	0	0	0	0	0	0	0	0	0	0	0	0	0	0	0	0	0	0	0	0	0	0	0	0.0669718	0	0	0.064288	0	0.00903179
OTU_1469	0	0	0	0	0	0	0	0	0	0	0	0	0.0890175	0.0255635	0	0	0	0	0	0	0	0	0	0	0	0	0	0	0	0	0	0	0	0	0	0	0	0	0	0	0	0	0	0.0223239	0	0	0	0.0180408	0
OTU_147	0.151057	0.0297796	0.118741	0	0	0	0	0	0.0567215	0	0.013824	0	0.155781	0.00852115	0.0173213	0	0.0824176	0	0	1.49947	1.35833	0	1.51375	0.00287134	0	0.0101129	0	0	0.279525	0	0	0	0	0	0	0.0563936	0.008992	0.133156	0	0	0	0.0279278	0	0.011162	0	0	0.009184	0.0451019	0.0361272
OTU_1470	0	0	0	0	0	0	0	0	0	0	0	0	0.0111272	0	0	0	0	0.0394283	0	0	0	0	0	0	0	0	0	0	0	0	0	0	0	0	0	0	0	0	0	0	0	0	0	0	0	0	0	0.00902039	0.0180636
OTU_1471	0	0	0.00659674	0	0	0	0	0	0	0	0	0	0	0	0	0	0	0.00985707	0	0	0	0	0	0	0	0	0	0	0	0	0.387097	0	0	0	0	0	0	0	0	0	0	0	0	0	0	0	0	0	0
OTU_1472	0	0	0	0	0	0	0	0	0	0	0	0	0	0	0	0	0	0.00985707	0	0	0	0	0	0	0	0	0	0	0	0	0	0	0	0	0	0	0	0	0	0	0	0.00930925	0	0	0	0	0	0	0
OTU_1473	0	0	0	0	0	0	0	0	0	0	0	0	0	0	0	0	0	0.00985707	0	0	0	0	0	0	0.00283407	0	0	0	0	0	0	0	0.0286944	0.107515	0.0268745	0	0	0	0	0	0	0	0	0	0	0	0.009184	0	0
OTU_1474	0	0	0	0	0	0	0	0	0	0	0	0	0	0	0.112588	0	0	0	0	0	0	0	0	0	0	0	0	0	0	0	0	0	0	0	0	0	0	0	0	0	0	0	0	0	0	0	0	0	0
OTU_1475	0	0	0	0	0	0	0	0	0	0	0	0	0	0	0	0	0	0	0	0	0	0	0	0	0	0	0	0	0	0	0	0	0.114778	0.129018	0.107498	0	0	0	0	0	0	0	0	0.0223239	0	0	0	0	0
OTU_1476	0	0	0	0	0.0117502	0.101152	0	0	0	0	0	0	0	0	0	0	0	0	0	0	0	0	0	0	0	0	0	0	0	0	0	0	0	0	0	0	0	0	0	0	0.021692	0	0	0	0	0	0	0	0
OTU_1477	0	0	0	0	0.0235004	0.0307855	0	0	0.0992626	0	0	0	0	0	0	0	0	0	0.0107178	0	0	0	0	0	0	0	0	0	0	0	0	0	0	0	0	0	0	0	0	0	0	0	0	0.0223239	0	0	0	0	0
OTU_1478	0	0	0	0	0	0.0131938	0	0	0.0425411	0	0	0	0	0	0	0	0	0	0	0	0.029529	0	0	0	0	0	0	0	0.00873515	0	0	0	0	0.0107515	0	0.0281968	0	0	0	0	0	0	0	0.011162	0	0	0	0.0270612	0
OTU_1479	0	0	0	0	0	0	0.0686207	0	0	0	0	0	0	0	0.0389728	0	0	0	0	0	0	0	0	0.0114853	0	0	0	0.0254362	0	0	0	0	0	0	0	0.0140984	0	0	0	0	0	0	0	0	0	0	0	0	0
OTU_148	0	0	0	0	0	0.00879585	0	0	0	0	0	0	0	0.00426058	0	0	0	0	0	0.588636	0.620109	0.0291206	0.185357	0	0	0	0	0.00508725	0	0	0	0	0	0	0	0	0	0	0	0	0	0	0	0.0223239	0	0	0	0	0
OTU_1480	0	0	0	0	0.0705011	0	0	0	0	0	0	0	0	0	0	0	0	0.0295712	0	0	0	0	0	0	0	0	0	0	0	0	0	0	0	0	0	0	0	0	0	0.0533239	0.0433839	0	0	0	0	0	0	0	0
OTU_1481	0	0	0	0	0	0	0	0	0	0	0	0	0	0	0	0	0	0.0197141	0	0	0	0	0	0.051684	0	0	0	0	0	0	0	0	0	0	0	0	0	0	0	0	0	0	0	0	0	0	0	0	0
OTU_1482	0	0	0	0.308459	0	0	0	0	0	0	0	0	0	0	0	0	0	0	0	0	0	0	0	0	0	0	0	0	0	0	0	0	0	0	0	0	0	0	0	0	0	0	0	0	0	0	0	0	0
OTU_1483	0	0	0	0	0	0	0	0	0	0	0	0	0	0	0	0	0	0	0	0	0	0	0	0.0574267	0	0	0	0	0	0	0	0	0	0	0	0	0	0	0	0	0	0	0	0	0	0	0	0	0
OTU_1484	0	0.00496327	0	0	0.0881264	0	0.0490148	0	0	0	0	0	0	0	0	0	0	0	0	0.00619617	0	0	0	0	0	0	0	0	0.00873515	0	0	0	0	0	0	0	0	0	0	0.0177746	0.021692	0	0	0	0	0	0	0	0
OTU_1485	0	0	0	0	0	0	0	0	0	0	0	0	0	0	0	0	0	0	0	0	0	0	0	0	0	0	0	0	0	0	0	0	0.114778	0.118267	0.14781	0	0	0	0	0	0	0	0	0	0	0	0	0	0
OTU_1486	0	0	0	0	0	0	0	0	0	0	0	0	0	0	0	0	0	0.0295712	0	0	0.029529	0	0	0.017228	0	0	0	0	0	0	0	0	0	0	0	0	0	0	0	0	0	0	0	0	0	0	0	0.0270612	0
OTU_1487	0	0	0	0	0	0	0	0	0	0	0	0	0	0	0	0	0	0	0	0	0	0	0	0	0	0	0	0	0	0	0	0	0	0	0	0	0	0	0	0.0177746	0	0	0	0.011162	0	0	0.004592	0.0541223	0.00903179
OTU_1488	0	0	0	0	0.0176253	0.0131938	0	0	0	0	0	0	0	0	0	0	0	0.0689995	0	0	0	0	0	0	0	0	0	0	0	0	0	0	0	0	0	0	0	0	0	0	0	0.0186185	0.239398	0	0	0	0	0	0
OTU_1489	0	0	0	0	0	0	0	0	0	0	0	0	0.0333816	0.00426058	0	0	0	0	0	0	0	0	0	0.0200993	0	0	0	0	0	0	0	0	0	0	0	0	0	0	0	0	0	0.0186185	0	0	0	0	0	0	0.0632225
OTU_149	0.0503525	0.0297796	0.257273	0.201685	0.158628	0.0395813	0	0	0.326149	0	0	0.161526	0.0556359	0.0724298	0	0	0	0.0887137	0	0.037177	0	0.203844	0.55607	0.0746547	0.0340088	0.0404517	0	0.0559597	0.183438	0.104045	0.145161	0.143273	0	0	0	0.239673	0.008992	0.0932091	0.681748	0.177746	0.0433839	0.204804	0	0.446478	0.357143	0	0.073472	0.270612	0.0722543
OTU_1490	0	0	0	0	0	0	0	0	0	0	0	0	0	0.0255635	0	0	0	0	0	0	0	0	0	0	0	0	0	0	0	0	0	0	0	0	0	0	0	0	0	0	0	0	0	0.0892957	0	0	0	0.0721631	0.0270954
OTU_1491	0	0	0	0	0	0	0	0	0	0	0.0027648	0	0.0111272	0	0	0	0	0	0	0	0	0.0582411	0	0.00861401	0	0.00337098	0	0	0	0	0	0.00462171	0	0	0	0	0	0	0	0	0	0	0	0	0	0	0	0	0
OTU_1492	0	0	0	0	0	0	0	0	0	0	0	0	0	0	0	0	0	0	0	0.13012	0	0	0	0	0	0	0	0	0	0	0	0	0	0	0	0	0	0	0	0	0	0	0	0.011162	0	0	0	0	0
OTU_1493	0.0503525	0	0	0	0	0	0	0.0214546	0.0709019	0	0.0082944	0	0	0	0	0	0	0	0	0	0	0	0	0	0	0	0	0	0	0	0.0806452	0	0.0573888	0	0	0	0	0.0266312	0	0	0	0	0	0	0	0	0	0	0
OTU_1494	0	0	0	0	0	0	0	0	0	0	0	0	0	0	0	0	0	0	0	0	0	0	0	0	0	0	0	0	0	0	0	0	0.25825	0.0645092	0.134372	0	0	0	0	0	0	0	0	0	0	0	0	0	0
OTU_1495	0.151057	0	0.0197902	0	0	0.00879585	0	0	0	0	0	0	0	0	0	0	0	0	0.00803837	0	0.0442935	0	0	0	0	0	0	0	0	0	0.0483871	0	0	0	0	0	0	0	0	0	0	0	0	0	0	0	0	0	0
OTU_1496	0	0	0	0	0.0293755	0.0175917	0	0	0	0	0	0	0	0	0	0	0	0.00985707	0	0	0	0	0	0	0	0	0	0	0	0	0	0	0.0573888	0.0430061	0.0806235	0	0	0	0	0.0355492	0	0	0	0	0	0	0	0	0
OTU_1497	0	0	0	0	0	0.00439792	0	0	0	0	0	0	0	0.029824	0	0	0	0	0	0	0	0	0	0	0	0	0	0	0	0	0	0	0	0	0	0	0	0	0	0.0355492	0.021692	0	0	0	0	0	0	0	0
OTU_1498	0	0	0	0	0	0	0	0.171637	0	0	0	0.053842	0	0	0	0	0	0	0	0	0	0	0	0	0	0	0	0	0	0	0	0	0	0	0	0	0	0	0	0	0	0	0.341997	0	0	0	0	0	0
OTU_1499	0	0	0	0	0	0	0	0	0	0	0	0	0	0	0	0	0	0	0	0	0	0	0	0	0	0	0	0	0	0	0	0.0415954	0	0	0	0	0	0	0	0	0	0	0	0	0	0	0	0	0
OTU_15	3.57503	6.54656	1.67557	2.2304	0.61101	1.6976	2.48995	0	2.29722	0	0	0	1.8026	2.6373	2.17815	1.12486	0.238095	1.64613	0.0777042	1.34457	2.37709	1.1357	1.2666	0.669021	0.187048	0.964099	0.0182956	0.523986	0.00873515	0.845364	0	0.804178	0	0	0	1.67771	8.53341	3.48868	0.805702	0.657661	2.60304	3.20238	0	2.46679	0	0	0.018368	1.31698	1.79733
OTU_150	0.302115	0.00992654	0.224289	0.0237276	0.446507	0.2111	0.950887	0	0.411231	0	0	0	0.289307	0.255635	0.467674	0	0	0.177427	0	0.154904	0.177174	0.0873617	0	0.0229707	0.00283407	0	0	0.040698	0	0.221095	0	0.16176	0.0860832	0.182776	0.134372	0	0	0.0665779	0	0.159972	0.173536	0.325824	0	0.0558098	0	0	0	0.126285	0.162572
OTU_1500	0	0	0	0	0	0	0	0	0	0	0	0	0	0	0	0	0	0.0689995	0	0	0	0	0	0	0	0	0	0	0	0	0	0	0	0	0	0	0	0	0	0	0	0	0	0	0	0	0	0	0
OTU_1501	0	0	0	0	0	0	0	0	0	0	0	0	0	0.0255635	0	0	0	0	0	0	0	0	0	0	0	0	0	0.0915704	0	0	0	0	0	0	0	0	0	0	0	0	0	0	0	0	0	0	0	0.00902039	0
OTU_1502	0	0	0	0	0.0058751	0	0	0	0	0	0	0	0	0.0127817	0	0	0	0.0295712	0	0	0	0	0	0	0.00283407	0	0	0	0	0	0	0	0	0	0	0	0	0	0	0.0888731	0.021692	0	0	0	0	0	0	0	0
OTU_1503	0	0	0	0	0	0	0	0	0	0	0	0	0	0.0255635	0	0	0	0	0	0	0	0	0	0	0	0	0	0	0	0.065028	0	0	0	0	0	0	0	0	0	0	0.021692	0	0	0.0223239	0	0	0	0	0.0632225
OTU_1504	0	0	0	0	0	0	0	0	0.127623	0	0	0	0.0778903	0.0127817	0	0	0	0	0	0	0	0	0	0	0	0	0	0	0	0	0	0	0	0	0	0	0	0	0	0	0	0	0	0.011162	0	0	0	0.0451019	0
OTU_1505	0	0	0	0	0	0	0	0	0	0	0	0	0	0	0	0	0	0	0	0	0	0	0	0	0	0.00337098	0	0	0	0	0	0.064704	0	0	0	0	0	0	0	0	0	0	0	0	0	0	0	0	0
OTU_1506	0	0	0	0	0.0235004	0.0263875	0	0	0	0	0	0	0	0	0	0	0	0	0	0	0	0	0	0	0	0	0	0	0	0	0	0	0.114778	0.0645092	0.053749	0	0	0	0	0	0	0.00930925	0	0	0	0	0	0	0
OTU_1507	0	0	0	0	0	0	0	0	0	0	0	0	0	0	0	0	0	0	0	0	0	0	0	0	0	0	0.00731823	0	0	0	0	0.0600823	0	0	0	0	0	0	0	0	0	0	0	0	0	0	0	0	0
OTU_1508	0	0	0	0	0	0	0	0	0	0	0	0	0	0.00852115	0	0	0	0.00985707	0	0.105335	0.029529	0	0.0617856	0	0	0	0	0	0	0	0	0	0	0	0	0	0	0	0	0	0	0	0	0	0	0	0	0	0
OTU_1509	0	0	0	0	0	0	0	0	0	0	0	0	0	0	0.108258	0	0	0	0	0	0	0	0	0	0	0	0	0	0	0	0	0	0	0	0	0	0	0	0	0	0	0	0	0	0	0	0	0	0
OTU_151	0	0.00496327	0	0.0711828	0.0176253	0.0175917	0	0	0	0	0.0912384	1.13068	0	0	0	0	0	0.00985707	0	0	0	0	0	0	0	0.1045	0	0.25945	0	0	0	0	0.0573888	0.0215031	0.0268745	0	0	0.0133156	0	0	0.021692	0.12102	0	0.011162	0	0.208545	1.68526	0.00902039	0.00903179
OTU_1510	0	0	0	0	0	0	0	0	0.0283607	0	0	0	0	0.00852115	0	0	0	0	0	0	0	0	0	0	0	0	0	0	0	0.0390168	0	0.00924343	0	0	0	0	0	0	0	0	0	0	0	0.011162	0	0	0	0.00902039	0
OTU_1511	0	0	0	0	0	0.0175917	0	0	0	0	0	0	0	0	0	0	0	0	0	0	0	0	0	0	0.00283407	0	0	0	0	0	0	0	0	0	0	0	0	0	0	0	0.0867679	0	0	0	0	0	0	0.00902039	0
OTU_1512	0	0	0	0	0	0	0	0	0	0	0	0	0	0	0	0	0	0	0	0	0	0	0	0.0717834	0	0	0	0	0	0	0	0	0	0	0	0	0	0	0	0	0	0	0	0	0	0	0	0	0
OTU_1513	0	0	0	0	0	0	0	0	0	0	0	0	0	0	0	0	0	0	0	0	0	0	0	0	0	0	0	0	0	0	0	0	0	0	0	0	0	0	0	0.0177746	0	0.223422	0	0	0	0	0	0	0
OTU_1514	0	0	0	0	0	0	0	0	0	0	0	0	0	0	0	0	0	0.137999	0	0	0	0	0	0	0.00566813	0	0	0	0	0	0	0	0.0286944	0.0215031	0.0268745	0	0	0	0	0	0	0	0	0	0	0	0	0	0
OTU_1515	0	0	0	0	0	0	0	0	0	0	0	0	0	0	0	0	0	0	0	0	0	0	0	0	0	0	0	0	0	0	0.145161	0	0	0	0	0	0	0	0	0	0	0	0	0	0	0	0	0	0
OTU_1516	0	0	0	0	0	0.057173	0	0	0	0	0	0	0	0	0	0	0	0.0197141	0	0	0	0	0	0.0114853	0	0	0	0	0	0	0	0	0	0	0.0134372	0	0	0	0	0	0.021692	0	0	0	0	0	0	0	0
OTU_1517	0	0	0	0	0	0	0	0	0	0	0	0	0	0	0	0	0	0	0	0	0	0	0	0.0114853	0	0	0	0	0.0262055	0	0	0	0	0	0	0	0	0	0	0	0	0	0	0	0	0	0	0	0
OTU_1518	0	0	0	0	0	0	0	0	0	0	0	0	0	0	0	0	0	0	0	0	0	0	0	0	0	0	0	0	0	0	0	0	0	0	0	0	0	0	0	0	0	0	0	0	0	0	0	0	0
OTU_1519	0	0	0	0	0	0	0	0	0	0	0	0	0	0	0	0	0	0	0	0	0	0.0582411	0	0.0459414	0	0	0	0	0	0	0	0	0	0	0	0	0	0	0	0	0	0	0	0.011162	0	0	0	0.00902039	0
OTU_152	0	0.00992654	1.12804	0	0.0117502	0.00879585	0.0588178	0	0	0	0	0	0.0222544	0.00852115	0	0	0	0.0492854	0	0.0433732	0	0.844496	0.0308928	0.261292	0.00283407	0.0707905	0.00365912	0.0915704	0.759958	0.273117	0.951613	0.476036	0	0	0	0.0140984	0	0.332889	0	0	0	0.102402	0	0	0	0	0	0.0180408	0
OTU_1520	0	0	0	0	0	0	0	0	0	0	0	0	0	0	0	0	0	0	0	0	0.0442935	0	0	0	0	0.0202259	0	0	0	0	0	0	0	0	0	0	0	0.0133156	0.185931	0	0	0	0	0	0	0	0	0	0
OTU_1521	0	0	0	0.177957	0	0	0	0	0	0	0	0	0	0.0170423	0	0	0	0	0	0	0	0	0	0	0	0	0	0	0	0	0	0	0	0	0	0	0	0	0	0	0	0	0	0	0	0	0	0	0.00903179
OTU_1522	0	0	0	0	0	0	0	0	0	0	0	0	0	0	0	0	0	0	0	0	0	0.0291206	0	0	0	0	0	0	0	0	0	0	0	0	0	0.0563936	0	0	0	0	0	0.00930925	0	0	0	0	0	0	0
OTU_1523	0	0	0	0	0	0	0	0	0	0	0	0	0	0	0	0	0	0	0	0	0	0	0	0	0	0	0	0	0	0	0	0	0	0	0	0	0	0	0	0	0	0	0	0.011162	0	0	0	0.0992242	0
OTU_1524	0	0	0	0	0	0	0	0	0	0	0	0	0	0	0	0	0	0	0	0	0.059058	0	0	0	0	0	0	0	0	0	0	0	0	0	0	0	0	0	0	0	0	0	0	0	0	0	0	0	0.00903179
OTU_1525	0	0	0	0	0	0	0	0	0	0	0	0	0	0	0.0649547	0	0	0.0591424	0	0	0	0	0	0	0	0	0	0	0	0	0	0	0	0	0	0	0	0	0	0	0	0	0	0	0	0	0	0	0.00903179
OTU_1526	0	0	0	0	0	0	0	0	0	0	0	0	0	0	0	0	0	0.0197141	0	0	0	0	0	0	0	0	0	0	0	0.0130056	0.0645161	0	0	0	0	0	0	0	0	0	0	0	0	0	0	0	0	0	0
OTU_1527	0	0	0	0	0	0.00439792	0	0	0.0850822	0	0	0	0	0	0	0	0	0.0394283	0	0	0	0	0	0	0	0.0101129	0	0.0101745	0	0	0	0	0	0	0	0	0	0	0	0	0	0	0	0.011162	0	0	0	0	0.00903179
OTU_1528	0	0	0	0	0	0	0	0	0	0	0	0	0	0.0170423	0.0649547	0	0	0	0	0	0	0	0	0	0	0	0	0	0	0	0	0	0	0	0	0	0	0	0	0	0	0	0	0	0	0	0	0.0270612	0.00903179
OTU_1529	0.251762	0.00496327	0	0	0.0117502	0.0175917	0	0	0	0	0	0	0	0	0	0	0	0	0	0	0	0	0	0	0.00566813	0	0	0	0	0	0	0	0	0	0	0.0140984	0.026976	0	0	0.0355492	0.021692	0	0	0	0	0	0	0	0
OTU_153	0	0	0	0	0.252629	0.246284	0	0	0	0	0	0	0	0	0	0	0	0	0.00267946	0	0.0147645	0	0	0.175151	0.206887	0.0910163	0	0	0	0	0	0	0	0	0	0	0	0.0133156	0	0.319943	1.17137	0.0558555	0	0.0223239	0	0	0	0.0360815	0.00903179
OTU_1530	0	0	0	0	0	0	0	0	0	0	0	0	0	0	0	0	0	0	0	0	0	0	0	0	0	0	0	0	0	0	0	0	0.200861	0.0860123	0.120935	0	0	0	0	0	0	0	0	0	0	0	0	0	0
OTU_1531	0	0	0	0	0.0058751	0.0395813	0	0	0.0567215	0	0	0	0	0	0	0	0	0.0197141	0	0	0	0	0	0	0	0	0	0	0	0	0.0483871	0	0.0286944	0	0	0	0	0	0	0	0	0	0	0	0	0	0	0.0180408	0
OTU_1532	0	0	0	0	0	0	0	0	0	0	0	0	0.178035	0.0170423	0	0	0	0	0	0	0	0	0	0	0	0	0	0	0	0	0	0	0	0	0	0	0	0	0	0	0	0	0	0	0	0	0	0	0.0270954
OTU_1533	0	0	0	0	0	0	0	0	0	0	0	0	0	0.00852115	0.0866063	0	0	0	0	0	0	0	0	0	0	0	0	0	0	0	0	0	0	0	0	0	0	0	0	0	0	0	0	0	0	0	0	0	0.00903179
OTU_1534	0	0	0	0	0	0	0	0	0	0	0	0	0	0.0213029	0	0	0	0.0394283	0	0	0	0	0	0	0	0	0	0	0	0	0	0	0	0	0	0	0	0	0	0	0	0	0	0.0223239	0	0	0	0.0180408	0.045159
OTU_1535	0	0	0	0	0	0.00439792	0	0	0	0	0	0	0	0	0	0	0.18315	0.0295712	0	0	0	0	0	0	0	0	0	0	0	0	0	0	0	0	0	0	0	0	0	0	0	0	0	0	0	0	0	0	0
OTU_1536	0	0	0	0	0	0	0	0	0	0	0	0	0	0	0	0	0	0	0	0	0	0	0	0	0	0	0	0	0	0	0	0	0.143472	0.161273	0.0268745	0	0	0	0	0	0	0	0	0	0	0	0	0	0
OTU_1537	0	0	0	0.284731	0	0	0	0	0	0	0	0	0	0	0	0	0	0	0	0	0	0	0	0	0	0	0	0	0	0	0	0	0	0	0	0	0	0	0	0	0	0	0	0	0	0	0	0	0
OTU_1538	0	0	0	0	0.0705011	0	0	0	0	0	0	0	0	0	0	0	0	0	0	0	0	0	0	0	0	0	0	0	0	0	0	0	0	0	0	0	0	0	0	0.177746	0.0433839	0	0	0	0	0	0	0	0
OTU_1539	0	0	0	0	0	0	0	0	0	0	0	0	0	0	0	0	0	0.187284	0	0	0	0	0	0	0	0	0	0	0	0	0	0	0	0	0	0	0	0	0	0	0	0	0	0	0	0	0	0	0
OTU_154	0	0	0	0	0	0.0219896	0	0	0	0	0.105062	1.13837	0	0	0	0	0.0549451	0	0.0428713	0	0	0	0	0.0114853	0.00566813	0.300017	0.0365912	0.178054	0	0	0	0	0	0	0.0134372	0	0	0.0266312	0	0	0	0	0	0	0	0.069515	1.0883	0	0
OTU_1540	0	0	0	0	0	0	0	0	0	0	0	0	0	0.0596481	0	0	0	0	0	0	0	0	0	0	0	0	0	0	0	0	0	0	0	0	0	0	0	0	0	0	0	0.0465463	0	0	0	0	0	0.0270612	0.0180636
OTU_1541	0	0	0	0	0	0	0	0	0	0	0	0	0.0333816	0.0383452	0	0	0	0	0	0	0	0	0	0	0	0	0	0	0	0	0	0	0	0	0	0	0	0	0	0	0	0	0	0	0	0	0	0.0270612	0.0722543
OTU_1542	0	0	0	0	0	0	0	0	0	0	0	0	0	0	0	0	0	0	0	0.0619617	0.103352	0	0.123571	0	0	0	0	0	0	0	0	0	0	0	0	0	0	0	0	0	0	0	0	0	0	0	0	0	0
OTU_1543	0	0	0	0	0	0	0	0	0	0	0	0	0	0	0	0	0	0.00985707	0	0	0	0	0	0	0	0	0	0	0	0	0	0	0.172166	0.0645092	0.14781	0	0	0	0	0	0	0	0	0	0	0	0	0	0
OTU_1544	0	0	0	0	0	0	0	0	0	0	0	0	0	0	0	0	0	0	0	0	0	0	0	0	0.0255066	0	0	0.0356107	0	0	0	0	0	0	0	0	0	0	0	0	0	0	0	0	0	0	0	0	0
OTU_1545	0	0	0	0	0	0	0	0	0	0	0	0	0	0.00426058	0	0	0	0	0	0.0495694	0	0	0	0	0	0	0	0	0	0	0	0	0	0	0	0	0	0	0.247908	0	0	0	0	0	0	0	0	0	0
OTU_1546	0	0	0	0	0	0	0	0	0	0	0	0	0	0	0	0	0	0	0	0	0	0	0	0	0	0	0	0	0	0	0	0	0.143472	0.0537577	0.188121	0	0	0	0	0	0	0	0	0	0	0	0	0	0
OTU_1547	0	0	0	0	0	0	0	0	0	0	0	0	0	0.0213029	0	0	0	0.0295712	0	0	0	0	0	0	0	0.00674195	0	0	0	0	0	0	0	0	0	0	0	0	0	0	0	0	0	0	0	0	0	0	0
OTU_1549	0	0	0	0	0	0	0	0	0	0	0	0.184601	0	0	0	0	0	0	0	0	0	0	0	0	0	0	0	0	0	0	0	0	0	0	0	0	0	0	0	0	0	0	0	0	0	0	0	0	0
OTU_155	0	0	0	0	0.0705011	0.162723	0	0	0	0	0	0	0	0	0	0	0	0.0788566	0	0.204474	0.989222	0.203844	0.370714	0.0229707	0.0141703	0	0	0	0	0	0	0	0	0.0107515	0	0	0.017984	0.0133156	0	0.142197	0.845987	0.0465463	0	0.0781337	0	0	0	0	0.0180636
OTU_1550	0	0	0	0	0	0	0	0	0	0	0	0	0	0	0	0	0	0	0	0	0	0	0	0	0	0	0	0	0.104822	0	0	0	0	0	0	0	0	0	0	0	0	0	0	0	0	0	0	0	0
OTU_1551	0	0	0	0	0	0	0	0	0	0	0	0	0.0445087	0	0	0	0	0	0	0	0	0	0	0	0	0	0	0	0	0	0	0	0	0	0	0	0	0	0	0	0	0	0	0.0223239	0	0	0	0.0902039	0.00903179
OTU_1552	0	0	0	0	0	0	0	0	0	0	0	0	0	0.00426058	0.0519638	0	0	0	0	0	0	0	0	0	0	0	0	0	0	0	0	0	0	0	0	0	0	0	0	0	0	0	0	0	0	0	0	0.0180408	0.00903179
OTU_1553	0	0	0	0	0	0	0	0	0	0	0	0	0	0	0	0	0	0	0	0.0247847	0	0	0	0.0401987	0.00566813	0	0	0	0	0	0	0	0	0	0	0	0	0	0	0	0	0	0	0	0	0	0	0	0
OTU_1554	0	0	0	0	0	0.0175917	0	0	0	0	0	0	0	0	0	0	0	0	0	0	0	0.0291206	0	0	0	0	0	0	0	0	0	0.0138651	0	0	0	0	0	0	0	0	0.0650759	0	0	0	0	0	0	0	0
OTU_1555	0	0	0	0	0	0	0	0	0	0	0	0	0	0	0	0	0	0	0	0	0	0	0	0.0660407	0	0	0	0	0	0	0	0	0	0	0	0	0	0	0	0	0	0	0	0	0	0	0	0	0
OTU_1556	0.151057	0	0	0	0.0117502	0.0483772	0	0	0	0	0	0	0	0	0	0	0	0	0	0	0	0	0	0	0	0	0	0	0	0	0	0	0	0	0	0	0.017984	0	0	0	0.0867679	0	0	0	0	0	0	0	0.00903179
OTU_1557	0	0	0	0	0	0	0	0	0	0	0	0	0	0	0	0	0	0	0	0	0	0	0	0	0	0	0	0	0	0	0	0	0.0860832	0.118267	0.120935	0	0	0	0	0	0	0	0	0	0	0	0	0	0
OTU_1558	0	0	0	0	0	0	0	0	0	0	0	0	0	0	0	0	0	0	0	0	0	0.0291206	0	0.0574267	0	0	0	0	0	0	0	0	0	0	0	0	0	0	0	0	0	0	0	0	0	0	0	0	0
OTU_1559	0	0	0	0	0.0058751	0.00879585	0	0	0	0	0	0	0	0	0	0	0	0	0	0	0	0	0	0	0	0	0	0	0	0	0	0	0	0	0	0	0	0	0	0.0888731	0.0867679	0	0	0	0	0	0	0	0
OTU_156	0	0	0	0	0	0	0	0	0	0	0	0	0	0	0	0	0	0	0	0	0	0	0	0	2.31543	0	0	0	0	0	0	0	0	0	0	0	0	0	0	0	0	0	0	0	0	0	0	0	0
OTU_1560	0	0	0	0	0	0	0	0	0	0	0	0	0	0	0.0995973	0	0	0	0	0	0	0	0	0	0	0	0	0	0	0	0	0	0	0	0	0	0	0	0	0	0	0	0	0	0	0	0	0	0
OTU_1561	0	0	0	0	0	0	0	0	0	0	0	0	0	0	0	0	0	0	0	0	0	0	0	0	0	0	0	0	0	0	0	0	0	0	0	0	0	0	0	0	0	0.204804	0	0	0	0	0	0	0
OTU_1562	0	0	0	0	0.0352506	0	0	0	0	0	0	0	0	0	0	0	0	0.0197141	0	0	0	0	0	0	0	0	0	0	0	0	0	0.032352	0	0	0	0	0	0	0	0.0177746	0.021692	0	0	0.0223239	0	0	0	0	0
OTU_1563	0	0	0	0	0	0	0.225468	0	0	0	0	0	0	0	0	0	0	0	0	0	0	0	0	0	0	0	0	0	0	0	0	0	0	0	0	0	0	0	0	0	0	0	0	0	0	0	0	0	0
OTU_1564	0	0	0	0	0	0	0	0	0	0	0	0	0	0.00426058	0	0	0	0.0295712	0	0	0	0	0	0	0	0	0	0	0	0	0	0	0.0573888	0.0967638	0.0671862	0	0	0	0	0	0	0	0	0	0	0	0	0	0
OTU_1565	0	0	0	0	0	0	0	0	0	0	0	0	0	0.0213029	0	0	0	0	0	0	0	0	0	0	0	0	0	0	0	0	0	0.0600823	0	0	0	0	0	0	0	0	0	0	0	0	0	0	0	0.0270612	0.0180636
OTU_1566	0	0	0	0	0	0	0	0	0	0	0.0165888	0	0	0	0	0	0	0	0	0	0	0	0	0	0.0085022	0	0	0	0	0	0	0	0	0	0	0	0	0	0	0	0	0.00930925	0	0	0	0.0320838	0.018368	0	0
OTU_1567	0	0	0	0	0	0	0	0	0	0	0	0	0	0.0127817	0	0	0	0.0492854	0	0	0	0.0291206	0	0	0	0	0	0	0	0	0	0	0	0	0	0	0	0	0	0	0	0	0	0.011162	0	0	0	0.00902039	0
OTU_1568	0	0	0	0	0	0	0	0	0	0	0	0	0	0	0.0476335	0	0	0.0788566	0	0.0123923	0	0	0	0	0	0	0	0	0	0	0	0	0	0	0	0	0	0	0	0	0	0	0	0	0	0	0	0	0
OTU_1569	0	0	0	0	0	0	0	0	0	0.75188	0	0	0	0	0	0	0	0	0	0	0	0	0	0	0	0	0	0	0	0	0	0	0	0	0	0	0	0	0	0	0	0	0	0	0	0	0	0	0
OTU_157	0.704935	0.054596	0.0659674	0.711828	0.0528759	0.0659689	0.450936	1.18	0.482133	0	0.157594	0.215368	0.100145	0.0213029	0.41571	0.56243	0.137363	0.00985707	0	0.0495694	0.147645	0	0	0	0.00566813	0.0134839	0	0	0	0.130056	0.306452	0	0	0	0	1.01509	0	0.0133156	0.154943	0.0177746	0	0.0186185	0	0.0781337	1.78571	0.00534731	0.06888	0.0721631	0
OTU_1570	0	0	0	0	0	0	0	0	0	0	0	0	0	0	0	0	0	0.00985707	0	0	0	0	0	0	0	0	0	0	0	0	0	0	0	0	0	0	0	0	0	0	0	0	0	0	0	0	0	0	0
OTU_1571	0	0	0	0	0	0	0	0	0	0	0	0	0	0	0	0	0	0	0	0	0	0	0	0	0	0	0	0	0	0	0.177419	0	0	0	0	0	0	0	0	0	0	0	0	0	0	0	0	0	0
OTU_1572	0	0	0	0	0	0	0	0	0	0	0	0.153834	0	0	0	0	0	0	0	0	0	0	0	0	0	0	0	0	0	0	0	0	0	0	0	0	0	0	0	0	0	0.00930925	0	0	0	0	0	0	0
OTU_1573	0	0	0	0	0	0	0	0	0	0	0	0	0	0.0127817	0	0	0	0	0	0.0867464	0	0	0	0	0	0	0	0	0	0	0	0	0	0	0	0	0	0	0	0	0	0	0	0	0	0	0	0.0180408	0
OTU_1574	0	0	0	0	0	0	0	0	0	0	0	0.153834	0	0	0	0	0	0	0	0	0	0	0	0	0	0	0	0	0	0	0	0	0	0	0	0	0	0	0	0	0	0	0	0	0	0.00534731	0.009184	0	0
OTU_1575	0	0	0	0	0.0176253	0.0703668	0	0	0	0	0	0	0	0	0	0	0	0	0	0	0	0	0	0	0	0	0	0	0	0	0	0	0	0	0	0	0	0	0	0	0.0867679	0	0	0	0	0	0	0	0
OTU_1576	0	0	0	0	0	0	0	0	0	0	0	0	0	0	0	0	0	0	0	0	0	0	0	0.0631694	0	0	0	0	0	0	0	0	0	0	0	0	0	0	0	0	0	0	0	0	0	0	0	0	0
OTU_1577	0	0	0	0	0	0	0	0	0	0	0	0	0	0	0	0	0	0	0	0.123923	0	0	0	0	0	0	0	0	0	0	0	0	0	0	0	0	0	0	0	0	0	0	0	0	0	0	0	0	0
OTU_1578	0	0	0	0	0	0	0	0	0.0141804	0	0	0	0	0	0	0	0	0	0	0	0	0	0	0	0	0	0	0	0	0	0	0	0	0	0	0	0	0	0	0	0	0	0	0.245563	0	0	0	0	0
OTU_1579	0	0	0	0	0	0	0	0	0	0	0	0	0	0	0	0	0	0.0197141	0	0	0	0	0	0	0	0	0	0	0	0	0	0	0	0	0	0	0	0	0	0	0	0	0	0.011162	0	0	0	0	0.00903179
OTU_158	0	0	0	0	0	0	0.450936	0	0	0	0	0	0.0333816	0.00426058	0	0	0	0.00985707	0	0.0991387	0.206703	0.174723	0.247142	0.00574267	0.00283407	0	0	0	0.192173	0.520224	0.225806	0.064704	0	0	0	0.0986888	0.008992	0.0266312	0	0	0	0.679575	0.444596	0.0446478	0	0	0	0.0270612	0
OTU_1580	0	0	0	0	0	0	0	0	0	0	0	0	0	0	0	0	0	0	0	0	0	0	0	0	0	0	0	0	0	0	0.0967742	0.0462171	0	0	0	0	0	0	0	0	0	0	0	0.0223239	0	0	0	0.0180408	0
OTU_1581	0	0	0	0	0	0	0	0	0	0	0	0	0	0	0	0	0	0	0	0	0.0442935	0	0	0	0	0	0	0	0.139762	0	0	0	0	0	0	0	0	0	0	0	0	0	0	0	0	0	0	0	0
OTU_1582	0	0	0	0	0	0.0131938	0	0	0.0425411	0	0	0	0	0	0	0	0	0	0	0	0	0	0	0.0143567	0.0085022	0	0	0	0	0.0130056	0	0	0	0	0	0	0	0	0	0	0	0	0	0	0	0	0	0	0
OTU_1583	0	0	0.0527739	0.0355914	0	0.00879585	0	0	0	0	0	0	0	0	0	0	0	0	0	0	0	0	0	0	0.00566813	0.00674195	0	0	0	0.0130056	0	0.0138651	0	0	0	0	0	0	0	0	0	0	0	0	0	0	0	0	0
OTU_1584	0	0	0	0	0	0	0	0	0	0	0	0	0	0	0	0	0	0.00985707	0	0	0	0	0	0	0	0	0	0	0	0	0	0	0	0	0	0	0	0	0.185931	0	0	0.0186185	0	0.0892957	0	0	0	0	0
OTU_1585	0	0	0	0	0	0	0	0	0	0	0	0	0	0	0	0	0	0	0	0	0	0	0	0	0.00283407	0	0	0	0	0	0	0	0	0	0	0	0	0	0	0	0	0	0	0	0	0	0	0	0
OTU_1586	0	0	0	0	0	0	0	0	0	0	0	0	0	0	0	0	0	0.0295712	0	0	0.0738225	0	0	0	0	0	0	0	0	0	0	0.0554606	0	0	0	0	0	0	0	0	0	0	0	0	0	0	0	0	0
OTU_1587	0	0	0	0	0	0	0	0	0	0	0	0	0	0	0	0	0	0.0295712	0	0	0	0	0	0	0	0	0	0	0	0	0	0	0	0	0	0	0	0	0	0	0	0	0	0	0	0	0	0	0
OTU_1588	0	0	0	0	0	0	0	0	0	0	0	0	0	0	0	0	0	0	0	0	0.0147645	0	0	0	0	0	0	0	0	0	0	0	0	0	0	0	0	0	0	0	0	0	0	0	0	0	0	0	0.00903179
OTU_1589	0.0503525	0	0	0	0	0	0	0	0	0	0	0	0	0	0	0	0	0	0	0	0	0	0	0	0	0	0	0	0	0	0	0.097056	0	0	0	0	0	0	0	0	0	0	0	0	0	0	0	0	0
OTU_159	0	0	0	0	0	0.0131938	0	0	0.482133	0	0	0	0.0111272	0.123557	0	0	0	0.0689995	0	1.27641	2.0818	0.0873617	0.525178	0.00861401	0.0113363	0	0	0	0	0	0	0	0	0	0	0	0	0	0	0	0.0433839	0	0	0.0669718	0	0	0	0.0811835	0.045159
OTU_1590	0	0	0	0	0	0	0	0	0	0	0	0	0	0	0	0	0	0	0	0.111531	0	0	0	0	0	0	0	0	0	0	0	0	0	0	0	0	0	0	0	0	0	0	0	0.0223239	0	0	0	0	0
OTU_1591	0	0	0	0	0	0	0	0	0	0	0	0	0.200289	0	0	0	0	0	0	0	0	0	0	0	0	0	0	0	0	0	0	0	0	0	0	0.0140984	0	0	0	0	0	0.0186185	0	0	0	0	0	0.00902039	0
OTU_1592	0	0	0	0	0	0	0	0	0	0	0	0	0	0	0	0	0	0.0197141	0	0	0.088587	0	0	0	0	0	0	0	0	0	0	0	0	0	0	0.0281968	0	0	0	0	0	0	0	0	0	0	0	0	0
OTU_1593	0	0	0	0	0	0	0	0	0.0141804	0	0	0	0.0556359	0	0	0	0	0.0197141	0	0.0185885	0.029529	0	0	0	0	0	0	0	0	0	0	0	0	0	0	0	0	0	0	0	0	0	0	0.0223239	0	0	0	0.0451019	0
OTU_1594	0	0	0	0	0	0	0	0	0	0	0	0	0	0.029824	0	0	0	0.0591424	0	0	0	0	0	0	0.00283407	0	0	0	0	0	0	0.0231086	0	0.0107515	0	0	0	0	0	0	0	0	0	0	0	0	0	0	0
OTU_1595	0	0	0	0	0	0	0	0	0	0	0	0	0	0	0	0	0	0	0	0	0	0	0	0.0631694	0	0	0	0	0	0	0	0	0	0	0	0	0	0	0	0	0	0	0	0	0	0	0	0	0
OTU_1596	0	0	0	0	0.0352506	0.0175917	0	0	0	0	0	0	0	0.0170423	0	0	0	0.0492854	0	0	0	0	0	0	0	0	0	0	0	0	0	0	0	0	0	0	0	0	0	0.0177746	0	0	0	0	0	0	0	0	0
OTU_1597	0	0	0	0	0	0	0	0	0	0	0	0	0	0	0	0	0	0	0	0	0	0	0	0	0	0	0	0	0	0	0	0	0	0	0	0	0	0	0	0	0	0	0	0	0	0	0	0	0
OTU_1598	0	0	0	0	0	0	0	0	0.113443	0	0	0	0	0	0	0	0	0	0	0	0	0	0	0	0	0	0	0	0	0	0	0	0	0	0	0	0	0	0	0	0	0	0.478796	0	0	0	0	0	0
OTU_1599	0	0	0	0	0	0	0	0	0	0	0	0	0	0.00852115	0.00433032	0	0	0.0788566	0	0	0.103352	0	0	0	0	0	0	0	0	0	0	0	0	0	0	0	0	0	0	0	0	0	0	0	0	0	0	0	0
OTU_16	0.40282	0.228311	2.74424	1.23384	0.411257	0.365028	1.87237	0	2.4532	2.51716	0.0082944	0.407661	2.57038	0.626305	0.926688	0.449944	0.0274725	1.6067	0.00267946	2.21823	2.0375	3.61095	1.91535	0.30149	0.0255066	0.259565	0.0402503	0.279799	1.78197	2.53609	0.741935	3.25831	0.0286944	0.0752607	0.0134372	0.338362	0.206816	3.18242	0.929656	0.497689	0.390456	2.0108	0.820793	2.57841	0	0.00534731	0.050512	2.7873	0.686416
OTU_160	0	0	0	0	0	0.0131938	0	0	0.141804	0	0	0	0.166908	0.349367	0.420041	0	0	0.0887137	0	0.322201	0.236232	0.0291206	0.0926784	0.0200993	0.00283407	0	0	0	0	0	0	0.0415954	0	0	0	0	0	0	0	0	0	0	0	0.636232	0	0	0	0.207469	1.26445
OTU_1600	0	0	0	0	0	0	0	0	0	0	0	0	0	0	0	0	0	0	0	0	0	0	0	0	0	0	0	0	0	0	0	0	0	0	0	0	0	0	0	0	0	0	0	0.133944	0	0	0.013776	0.0541223	0.00903179
OTU_1601	0	0	0	0	0	0	0	0	0	0	0	0	0	0.00426058	0	0	0	0	0	0	0	0.0582411	0	0	0	0.0370807	0	0	0	0	0	0	0	0	0	0	0	0	0	0	0	0	0	0	0	0	0	0.00902039	0
OTU_1602	0	0	0	0	0	0	0	0	0	0	0	0	0	0	0	0	0	0.108428	0	0	0	0	0	0	0	0	0	0	0	0	0	0	0	0	0	0	0	0	0	0	0	0	0	0	0	0	0	0.00902039	0
OTU_1603	0	0	0	0	0	0	0	0	0	0	0	0	0	0	0	0	0	0	0	0	0	0	0	0	0	0	0	0	0	0	0	0	0.0860832	0.107515	0.0671862	0	0	0	0	0	0	0	0	0	0	0	0	0.00902039	0
OTU_1604	0	0	0	0	0	0	0	0	0	0	0	0	0.155781	0	0	0	0	0	0	0	0	0	0	0	0	0	0	0	0	0	0	0	0	0	0	0	0	0	0	0	0	0	0	0.0223239	0	0	0	0.0541223	0
OTU_1605	0	0	0	0	0.0176253	0.0307855	0	0	0	0	0	0	0	0	0	0	0	0.0492854	0.00267946	0	0	0	0	0	0	0	0	0	0	0	0	0	0	0	0	0	0	0	0	0	0.021692	0	0	0.011162	0	0	0	0	0
OTU_1606	0	0	0	0	0	0	0	0	0	0	0	0	0	0	0	0	0	0	0	0.111531	0	0	0	0	0	0	0	0	0	0	0	0	0	0	0	0	0	0	0	0	0	0	0	0	0	0	0	0	0
OTU_1607	0	0	0	0	0	0	0	0	0	0	0	0	0	0	0	0	0	0	0	0	0	0	0	0	0	0	0	0	0	0	0	0	0.143472	0.13977	0.053749	0	0	0	0	0	0	0	0	0	0	0	0	0	0
OTU_1608	0	0	0	0	0	0	0	0	0	0	0	0	0	0.0255635	0	0	0	0	0	0.0805502	0	0	0	0	0	0	0	0	0	0	0	0	0	0	0	0	0	0	0	0	0	0	0	0	0	0	0	0	0.00903179
OTU_1609	0	0	0	0	0	0	0	0	0	0	0	0	0	0	0	0	0	0	0	0	0	0	0	0	0	0	0	0	0.113557	0	0	0	0	0	0	0	0	0	0	0	0	0	0	0	0	0	0	0	0
OTU_161	0	0	0	0	0	0	0	0	0	0	0	0	0	0	0	0	0.137363	0.00985707	0.637711	0	0	0.0291206	0	0	0	0	0.0182956	0.0457852	0	0	0	0	0	0	0	0	0	0.0133156	0	0	0	0	0	0	0	0	0	0	0
OTU_1610	0	0	0	0	0.0293755	0	0	0	0	0	0	0	0	0.0127817	0	0	0	0	0	0	0	0	0	0.0401987	0	0	0	0	0	0	0	0	0	0	0	0	0	0	0	0	0	0	0	0	0	0	0	0	0
OTU_1611	0	0	0	0	0	0	0	0	0	0	0	0	0	0	0	0	0	0.0985707	0	0.0123923	0	0	0	0	0	0	0	0	0	0	0	0	0	0	0	0	0	0	0	0	0	0	0	0	0	0	0	0	0
OTU_1612	0	0	0	0	0	0	0	0	0	0	0	0	0	0.0255635	0	0	0	0.00985707	0	0	0	0	0	0.00574267	0	0	0	0	0	0	0	0	0	0.0322546	0	0	0	0	0	0	0	0	0	0	0	0	0	0	0.0270954
OTU_1613	0	0	0	0	0	0	0	0	0	0	0	0	0	0.0170423	0	0	0	0	0	0.105335	0	0	0	0	0	0	0	0	0	0	0	0	0	0	0	0	0	0	0	0	0	0	0	0	0	0	0	0	0
OTU_1614	0	0	0	0	0	0	0	0	0	0	0	0	0	0	0	0	0	0.00985707	0	0.111531	0	0	0	0	0	0	0	0	0	0	0	0	0	0	0	0	0	0	0	0	0	0	0	0	0	0	0	0.00902039	0
OTU_1615	0	0	0	0	0	0	0	0	0	0	0	0	0	0	0	0	0	0	0	0	0	0	0	0	0	0	0	0	0	0	0	0	0	0	0	0	0	0	0	0	0	0	0	0	0	0.0106946	0	0	0
OTU_1616	0	0	0	0	0	0	0	0	0	0	0	0	0	0	0	0	0	0	0	0	0	0	0	0	0	0	0	0	0	0	0	0	0	0	0	0	0	0	0	0	0	0	0	0	0	0	0	0	0
OTU_1617	0	0	0	0	0	0	0	0	0	0	0	0	0	0.0255635	0	0	0	0	0	0	0	0	0	0	0	0	0	0	0	0	0	0	0.0573888	0.0107515	0	0	0	0	0	0	0	0.0558555	0	0	0	0	0	0	0.0361272
OTU_1618	0	0	0	0	0	0	0	0	0	0	0	0	0	0	0	0	0	0.00985707	0	0	0	0	0	0	0	0	0	0	0	0	0	0	0	0	0	0	0	0	0	0	0	0	0	0.0223239	0	0	0	0.00902039	0
OTU_1619	0	0	0	0	0	0	0	0	0	0	0	0	0	0	0	0	0	0.0394283	0	0	0	0	0	0.00287134	0	0	0	0	0	0	0	0	0	0	0	0	0	0	0	0	0	0	0	0	0	0	0	0	0.0270954
OTU_162	0	0.00992654	0.494756	0	0	0.00879585	0.0686207	0	0.113443	0	0	0	0.344943	0	0	0	0	0.0295712	0	0.117727	0.132881	0.0291206	0.401606	0.0287134	0	0.0707905	0	0.14753	0.384347	0.11705	0.112903	0.207977	0	0	0	0.197378	0.017984	0.892144	0	0	0.021692	0.381679	0	0.0781337	0	0	0.013776	0.198448	0
OTU_1620	0	0	0	0	0.0470008	0.0527751	0	0	0	0	0	0	0	0	0	0	0	0	0	0	0	0	0	0	0	0	0	0	0	0	0	0	0	0	0	0	0	0	0	0.0177746	0	0	0	0	0	0	0	0	0
OTU_1621	0	0	0	0	0.0470008	0.0263875	0	0	0	0	0	0	0	0	0	0	0	0	0	0	0	0	0	0	0	0	0	0	0	0	0	0	0	0	0	0	0	0	0	0	0.10846	0	0	0	0	0	0	0	0
OTU_1623	0	0	0	0	0	0	0	0	0	0	0	0	0.0778903	0.0468663	0	0	0	0	0	0	0	0	0	0	0	0	0	0	0	0	0	0	0	0	0	0	0	0	0	0	0	0.00930925	0	0	0	0	0	0	0.00903179
OTU_1624	0	0	0	0	0	0	0	0	0	0	0	0	0.0445087	0.0553875	0	0	0	0	0	0.00619617	0	0	0	0	0	0	0	0	0	0	0	0	0	0	0	0	0	0	0	0	0	0	0	0	0	0	0	0	0.0270954
OTU_1625	0	0	0	0	0	0.0175917	0	0	0	0	0	0	0	0	0	0	0	0	0	0	0	0	0	0	0.00566813	0.0337098	0	0	0	0	0	0	0	0	0	0	0	0	0	0	0	0	0	0	0	0	0	0	0
OTU_1626	0	0	0	0	0	0	0	0	0	0	0	0	0	0	0	0	0.0274725	0	0	0	0	0	0.0308928	0	0	0	0	0.0661342	0	0	0	0	0	0	0	0	0	0	0	0	0	0	0	0	0.267857	0	0	0	0.00903179
OTU_1627	0	0	0	0	0	0.0263875	0	0	0	0	0	0	0	0	0	0	0	0.00985707	0	0	0	0	0.21625	0	0	0	0	0	0	0	0	0	0	0	0	0	0	0	0	0	0	0.00930925	0	0.0334859	0	0	0	0	0
OTU_1628	0	0	0	0	0	0.0219896	0	0	0	0	0	0	0	0	0	0	0	0	0	0	0	0	0	0	0.0170044	0	0	0	0	0	0	0	0	0	0	0	0	0	0	0	0	0	0	0	0	0	0	0	0
OTU_1629	0	0	0	0	0	0	0	0	0	0	0	0	0	0	0	0	0	0	0	0	0	0	0	0	0	0	0	0	0	0	0	0	0	0	0	0.0140984	0	0	0	0	0	0	0	0	0	0	0	0	0
OTU_163	0.20141	0	0	0	0.105752	0.118744	0	0	0.0425411	0	0	0	0.0333816	0.971412	0.00433032	0	0	0.0788566	0.00803837	0	0	0.0582411	0	0.0200993	0	0	0	0	0	0	0	0	1.86514	1.56972	1.42435	0	0	0.0133156	0	0.302169	0.151844	0.0837833	0	0.0781337	0	0	0.02296	0.0541223	0.424494
OTU_1630	0	0.00496327	0	0	0	0	0	0	0	0	0	0	0	0	0	0	0	0.00985707	0	0	0	0	0	0	0	0.0269678	0	0	0	0	0	0	0	0	0	0.0422952	0.017984	0	0	0	0	0	0	0	0	0	0	0	0
OTU_1631	0	0	0	0	0	0	0	0	0	0	0	0	0	0	0	0	0	0	0	0	0	0	0	0	0	0	0	0.0915704	0	0	0	0	0	0.0107515	0.0134372	0	0	0	0	0	0	0	0	0	0	0	0	0	0
OTU_1632	0	0	0	0	0	0	0	0	0	0	0	0	0	0	0	0	0	0.0295712	0	0	0	0	0	0	0	0	0	0	0	0	0	0	0	0	0	0	0	0	0	0	0	0	0.102599	0.011162	0	0	0	0.0631427	0
OTU_1633	0	0	0	0	0	0	0	0	0	0	0	0	0	0	0	0	0	0	0	0	0	0	0	0	0	0	0	0	0	0	0.0967742	0	0	0	0	0	0	0	0	0	0	0	0	0.011162	0	0	0	0	0
OTU_1634	0	0	0	0	0	0	0	0	0	0	0	0	0	0.0596481	0.0216516	0	0	0	0	0	0	0	0	0	0	0	0	0	0	0	0	0	0	0	0	0	0	0	0	0	0	0	0	0	0	0	0	0	0.0180636
OTU_1635	0	0	0	0	0.0176253	0.0175917	0	0	0	0	0	0	0	0	0	0	0	0	0	0	0	0	0	0.0287134	0	0	0	0	0	0	0	0	0	0	0	0	0	0	0	0	0.0433839	0	0	0	0	0	0	0	0
OTU_1636	0	0	0	0	0	0	0	0	0	0	0	0	0	0	0	0	0	0	0	0.0929426	0	0	0	0	0	0	0	0	0	0	0	0	0	0	0	0	0	0	0	0	0	0	0	0	0	0	0	0	0
OTU_1637	0.20141	0	0	0	0.0117502	0	0	0	0	0	0	0	0	0	0	0	0	0	0	0	0	0	0	0	0	0	0	0	0	0	0	0.00462171	0	0	0	0	0	0	0	0	0	0	0.478796	0	0	0	0	0	0
OTU_1638	0	0	0	0	0	0	0	0	0	0	0	0	0	0.0127817	0	0	0	0	0	0.037177	0.029529	0	0	0	0	0	0	0	0	0.0260112	0	0	0	0	0	0	0	0	0	0	0	0	0	0	0	0	0	0.00902039	0.00903179
OTU_1639	0	0	0	0	0	0	0	0	0	0	0	0	0	0	0	0	0	0	0	0	0.059058	0	0	0	0	0	0	0	0	0	0	0	0	0	0	0	0	0	0	0	0	0	0	0	0	0	0	0.00902039	0
OTU_164	0.352467	0.114155	1.22699	0	0.29963	1.34137	0.36271	0	0.354509	0	0.0027648	0	0.0556359	0.00852115	0	0	0.00915751	0	0	0	0	0	0	0	0	0	0.00365912	0	0	0	0	0	0.0573888	0.0322546	0.0403117	0.0845904	0.026976	1.03862	0	0.284394	0.238612	0.204804	0	0	0	0	0	0.00902039	0.00903179
OTU_1640	0	0	0	0	0	0	0	0	0	0	0	0	0	0	0	0	0	0	0	0	0	0	0	0	0	0	0	0	0	0	0	0	0	0	0	0	0	0	0	0	0	0	0	0	0	0	0	0	0
OTU_1641	0	0	0	0	0	0	0	0	0	0	0	0	0	0	0	0	0	0	0	0	0	0.0291206	0	0	0	0	0	0	0.0524109	0	0.0806452	0	0	0.0107515	0	0.0140984	0	0	0	0.0177746	0	0	0	0	0	0	0	0	0
OTU_1642	0	0	0	0	0	0	0	0	0	0	0	0	0	0	0	0	0	0	0	0.13012	0	0	0	0	0	0	0	0	0	0	0	0	0	0	0	0	0	0	0	0	0	0	0	0	0	0	0	0	0
OTU_1643	0	0	0	0	0	0	0	0	0	0.523047	0	0	0	0	0	0	0.0274725	0	0	0	0	0	0	0	0	0	0	0	0	0	0	0	0	0	0	0.0140984	0	0	0	0	0	0	0	0	0	0	0	0	0
OTU_1644	0	0	0	0	0	0	0	0	0	0	0	0	0	0	0	0	0	0	0	0	0	0	0	0	0	0	0	0	0	0	0	0	0	0	0	0	0	0	0	0.0177746	0	0	0	0	0	0	0	0.0270612	0.0361272
OTU_1645	0	0	0	0	0	0	0	0	0	0	0	0.0692254	0	0	0	0	0	0	0	0	0	0	0	0	0	0	0	0	0	0	0	0	0	0	0	0	0	0.0133156	0	0	0	0.0186185	0	0	0	0	0.02296	0	0
OTU_1646	0	0	0	0	0	0	0	0	0	0	0	0	0	0	0	0	0	0.0492854	0	0	0	0	0.278035	0	0	0	0	0	0	0	0	0	0	0	0	0	0	0	0	0	0	0	0	0	0	0	0	0	0
OTU_1647	0	0	0	0	0	0	0	0	0	0	0	0	0	0	0	0	0	0	0	0	0	0	0	0	0	0	0	0	0	0	0	0.0924343	0	0	0	0	0	0	0	0	0	0	0	0	0	0	0	0	0
OTU_1648	0	0	0	0	0	0	0	0	0.113443	0	0	0	0.0111272	0	0	0	0	0	0	0	0	0	0	0	0	0	0	0	0	0	0	0	0	0	0	0	0	0	0	0	0	0	0	0.0669718	0	0	0	0.0451019	0
OTU_1649	0	0	0	0	0	0	0	0	0	0	0	0	0	0.0170423	0	0	0	0	0	0	0	0	0	0.0315847	0	0	0	0	0	0	0	0	0	0	0	0	0	0	0	0	0	0	0	0	0	0	0	0.0360815	0.00903179
OTU_165	0	0	0	0	0	0	0	0	0	0	0	2.19214	0	0	0	0	0	0	0	0	0	0	0	0	0	0	0	0	0	0	0	0	0	0	0	0	0	0	0	0	0	0	0	0	0	0	2.28222	0	0
OTU_1650	0	0	0	0	0	0	0	0	0	0	0	0	0	0	0	0	0	0	0	0.0433732	0.029529	0	0	0	0	0	0	0	0	0	0	0	0	0	0	0	0	0	0	0	0	0.00930925	0	0	0	0	0	0.00902039	0
OTU_1651	0	0	0	0	0.0411257	0	0	0	0	0	0	0	0	0.0170423	0	0	0	0.0788566	0	0	0	0	0	0	0	0	0	0	0	0	0	0	0	0	0	0	0	0	0	0	0	0	0	0	0	0	0	0	0
OTU_1652	0	0	0	0	0	0	0	0	0	0	0	0	0	0	0	0	0	0.108428	0	0.0247847	0	0	0	0	0	0	0	0	0	0	0	0	0	0	0	0	0	0	0	0	0	0	0	0	0	0	0	0	0
OTU_1653	0	0	0	0	0	0	0.0294089	0	0	0	0.0027648	0	0	0	0	0	0	0.0788566	0	0	0	0	0	0	0	0	0	0	0	0	0	0	0	0	0	0	0	0.0133156	0	0	0	0.0465463	0	0	0	0	0	0.00902039	0
OTU_1654	0	0	0	0	0.0235004	0.0219896	0	0	0	0	0	0	0	0.0426058	0	0	0	0	0	0	0	0	0	0	0	0	0	0	0	0	0	0	0	0	0	0	0	0	0	0	0	0	0	0	0	0	0	0	0
OTU_1655	0	0	0	0	0	0.0131938	0.00980296	0	0	0	0	0	0	0.00426058	0	0	0	0.0492854	0	0	0	0	0	0	0	0	0	0	0	0	0	0	0.0286944	0	0	0	0	0	0	0	0	0	0	0	0	0	0	0.00902039	0.0180636
OTU_1656	0	0	0	0	0	0	0	0	0	0	0	0	0	0.0127817	0	0	0	0.0591424	0	0	0	0	0.154464	0	0	0	0	0	0	0	0	0	0	0	0	0	0	0	0	0	0	0	0	0	0	0	0	0	0.0270954
OTU_1657	0	0	0	0	0	0	0	0	0	0	0	0	0	0	0	0	0	0	0	0	0	0	0	0.00287134	0.0085022	0	0	0.0254362	0	0	0	0	0	0	0	0	0	0	0	0	0	0	0	0.011162	0	0	0	0	0
OTU_1658	0	0	0	0	0	0	0	0	0	0	0	0	0.0333816	0.0127817	0	0	0	0	0	0	0	0	0	0	0	0	0	0	0	0	0	0	0	0	0	0	0	0	0	0	0	0	0	0.0446478	0	0	0	0.0451019	0
OTU_1659	0	0	0	0	0.0058751	0	0	0	0	0	0	0	0	0.029824	0	0	0	0.0492854	0	0	0	0	0	0	0	0	0	0	0	0	0	0	0	0.0107515	0.0134372	0	0	0	0	0	0	0.0186185	0	0	0	0	0	0	0.00903179
OTU_166	0	0.00496327	0.026387	0	0.146877	0.057173	0.0392118	0	0.127623	0	0	0	0.122399	0.251374	0.329104	0.787402	0	0.108428	0	0.260239	0.147645	0.174723	0.0926784	0.137824	0	0.00337098	0	0.0508725	0	0.130056	0	0.291168	0	0	0	0.0845904	0.008992	0.186418	0.154943	0.142197	0	0.409607	0.239398	0.301373	0	0	0.02296	0.198448	0.108382
OTU_1660	0	0	0	0	0	0	0	0	0	0	0	0	0.0333816	0	0	0	0	0	0	0	0	0	0	0	0.0170044	0	0	0	0	0	0	0	0	0	0	0	0	0	0	0	0	0	0	0	0	0	0	0	0
OTU_1661	0	0	0	0	0	0	0	0	0	0	0	0	0	0	0.0606244	0	0	0	0	0	0	0	0	0	0	0	0	0	0	0	0	0	0	0	0	0	0	0	0	0	0	0	0	0	0	0	0	0	0
OTU_1662	0	0	0	0	0	0	0	0	0	0	0	0	0	0	0	0	0	0	0	0	0	0	0	0	0	0	0	0	0	0	0	0	0.0286944	0.0752607	0.161247	0	0	0	0	0	0	0	0	0	0	0	0	0	0
OTU_1663	0	0	0	0	0	0	0	0	0	0	0	0	0	0	0	0	0	0	0	0	0	0	0	0	0	0	0	0	0	0	0	0	0.0860832	0.129018	0.053749	0	0	0	0	0	0	0	0	0	0.0892857	0	0	0	0
OTU_1664	0	0	0	0	0.0117502	0.0527751	0	0	0	0	0	0	0	0	0	0	0	0	0	0	0	0	0	0	0	0	0	0	0	0	0	0	0	0	0	0	0	0	0	0.0177746	0.10846	0	0	0	0	0	0	0	0
OTU_1665	0	0	0	0	0	0	0	0	0	0	0	0	0	0	0	0	0	0	0	0	0.103352	0	0	0	0.00566813	0	0	0	0	0	0	0	0	0	0	0	0	0	0	0	0	0	0	0	0	0	0	0	0
OTU_1667	0	0	0	0	0	0	0	0	0	0	0	0	0	0	0	0	0	0	0	0	0	0	0	0	0	0	0	0	0	0	0	0	0	0	0	0	0	0	0	0	0	0	0	0.0223239	0.892857	0	0	0.0360815	0
OTU_1668	0	0	0	0	0	0	0	0	0	0	0	0	0	0	0	0	0	0	0	0	0	0	0	0.0287134	0.00283407	0	0	0	0	0	0	0	0	0	0	0	0	0	0	0	0	0	0	0	0	0	0	0	0
OTU_1669	0	0	0	0	0	0	0	0	0	0	0	0	0	0	0	0	0	0	0	0	0	0	0	0	0	0	0	0	0	0	0	0	0	0	0	0	0	0	0	0	0	0	0	0	0.0892857	0	0	0	0
OTU_167	0	0.0248164	0	0	0	0	0	0	0	0	0	0	0	0.0553875	0	0	0	0.758995	0	0.514282	0.487229	0	0.741427	0.0803974	0	0	0	0.0559597	0.131027	0.32514	0	0.00924343	0	0	0	0.0281968	0	0	0	0	0	0.00930925	0	0.0334859	0	0	0	0.0541223	0.108382
OTU_1670	0	0	0	0	0	0	0	0	0	0	0	0	0	0.0127817	0	0	0	0	0	0.0185885	0	0	0	0.00574267	0	0	0	0	0	0	0	0	0	0.0107515	0	0	0	0	0	0.0177746	0	0	0	0	0	0	0	0	0
OTU_1671	0	0	0	0	0.0058751	0	0	0	0	0	0	0	0	0	0	0	0	0.0197141	0	0	0	0	0	0	0	0	0	0	0	0	0	0	0	0	0	0	0	0	0	0.195521	0.0433839	0.00930925	0	0	0	0	0	0.00902039	0
OTU_1672	0	0	0	0	0	0	0	0	0	0	0	0	0	0	0	0	0	0	0	0	0	0	0	0	0	0	0	0	0	0	0	0	0.0860832	0.118267	0.0806235	0	0	0	0	0	0	0	0	0	0	0	0	0	0
OTU_1673	0	0	0	0	0	0	0	0	0	0	0	0	0	0.0639087	0	0	0	0	0	0	0	0	0	0	0	0	0	0	0	0	0	0	0	0	0	0	0	0	0	0	0	0	0	0	0	0	0	0	0.045159
OTU_1674	0	0	0	0	0	0	0	0	0	0	0	0	0	0	0	0	0	0	0	0	0	0	0.123571	0.00574267	0	0	0	0	0	0	0	0	0	0	0	0	0	0	0	0	0	0	0	0	0	0	0	0	0
OTU_1675	0	0	0	0	0	0	0	0	0	0	0	0	0	0	0	0	0	0	0	0	0	0	0	0	0	0	0	0.0712214	0	0	0	0	0	0	0	0	0	0	0	0	0	0	0	0	0	0	0	0	0
OTU_1676	0	0	0.0395804	0	0	0	0.0490148	0	0	0	0	0	0.0111272	0	0	0.112486	0	0	0	0	0.0147645	0	0	0	0	0	0	0.00508725	0	0	0	0.00462171	0	0	0	0	0	0	0	0	0	0	0	0	0	0	0	0	0
OTU_1677	0	0	0	0	0	0	0	0	0	0	0	0	0	0	0	0	0	0	0	0	0	0	0.185357	0	0	0	0	0	0	0	0	0	0	0	0	0	0	0	0	0	0	0.00930925	0.341997	0	0	0	0	0	0.00903179
OTU_1678	0	0	0	0	0	0	0	0	0	0	0	0	0	0	0	0	0	0	0	0	0	0	0	0	0	0	0	0	0	0	0	0	0	0	0	0	0	0	0	0	0	0	0	0	0	0	0	0	0
OTU_1679	0	0	0	0	0	0	0	0	0	0	0	0	0.0111272	0.00852115	0	0	0	0.0197141	0	0.00619617	0	0	0	0	0	0	0	0	0	0.0520224	0	0	0	0	0	0	0	0	0	0	0	0	0	0.011162	0	0	0	0.00902039	0.00903179
OTU_168	0	0.00496327	0	0	0	0	0	0	0	0	0.0525312	0	0	0	0	0	0.173993	0.0394283	0.857426	0	0	0	0	0.060298	0.178546	0.101129	0.0878188	0.020349	0.00873515	0	0	0	0	0	0	0	0	0	0	0	0	0	0	0	0	0.0427785	0.004592	0	0
OTU_1680	0	0	0	0	0	0	0	0	0	0	0	0	0	0	0	0	0	0	0	0.0557655	0	0	0	0	0	0	0	0	0	0	0	0	0	0	0	0	0	0	0	0.0177746	0	0	0	0	0	0	0	0	0
OTU_1681	0	0	0	0	0	0	0	0	0	0	0	0	0	0	0	0	0	0	0	0	0	0	0	0.0459414	0	0	0	0	0	0.0260112	0	0	0	0	0	0	0	0	0	0	0	0	0	0	0	0	0	0	0
OTU_1682	0	0	0.131935	0	0	0	0	0	0	0	0	0	0	0	0	0	0	0	0	0	0	0	0	0	0	0	0	0	0	0	0	0	0	0	0	0	0	0	0	0	0	0	0	0	0	0	0	0	0
OTU_1683	0	0	0	0	0	0	0	0	0	0	0	0	0	0	0	0	0	0	0	0	0	0	0	0	0	0	0	0	0	0.11705	0	0	0	0	0	0	0	0	0	0	0	0	0	0.011162	0	0	0	0.0180408	0
OTU_1684	0	0	0	0	0	0	0	0	0	0	0	0.153834	0	0	0	0	0	0	0	0	0	0	0	0	0	0	0	0	0	0	0	0	0	0	0	0	0	0	0	0	0	0	0	0	0	0	0	0	0
OTU_1685	0	0	0	0	0	0	0	0	0	0	0	0	0	0	0	0	0	0.108428	0	0	0	0	0	0	0	0	0	0	0	0	0	0	0	0	0	0	0	0	0	0	0	0	0	0	0	0	0	0	0
OTU_1686	0	0	0	0	0.0176253	0.0131938	0	0	0	0	0	0	0	0	0	0	0	0	0	0	0.088587	0	0	0	0	0	0	0	0	0	0	0	0	0	0.0268745	0	0	0.0399467	0	0.0177746	0	0	0	0	0	0	0	0	0.0180636
OTU_1687	0	0	0	0	0	0	0	0	0	0	0	0	0	0	0	0	0	0.00985707	0	0	0	0	0	0	0	0	0	0	0	0	0	0	0	0	0	0	0	0	0	0	0	0	0	0	0	0	0	0	0
OTU_1688	0	0	0	0	0	0	0	0	0	0	0	0	0	0	0	0	0	0.0492854	0	0	0	0	0	0	0	0	0	0	0	0	0	0	0	0	0	0	0	0	0	0	0	0	0	0	0	0	0.02296	0	0.0270954
OTU_1689	0	0	0	0	0	0	0	0	0	0	0	0	0	0	0	0	0	0	0	0	0	0	0	0	0	0	0	0	0	0	0	0	0.0286944	0.13977	0.0806235	0	0	0	0	0	0	0	0	0	0	0	0	0	0
OTU_169	0.100705	0.00992654	0.408998	0	0.305505	0.241886	0.686207	0	0.0283607	0.261523	0	0	0.100145	0.0255635	0	0	0	0.0591424	0	0.0433732	0.132881	0.0582411	0.154464	0.0947541	0	0	0	0	0.192173	0.0130056	0.0322581	0	0	0	0	0.366559	0.035968	0.625832	0.247908	0.373267	0.10846	1.37777	0.136799	0.11162	0	0	0	0.324734	0.045159
OTU_1690	0	0	0	0	0	0	0	0	0	0	0	0	0	0	0	0	0	0.00985707	0	0	0	0	0	0	0	0	0	0	0	0	0	0	0	0	0	0	0	0	0	0	0	0.0465463	0	0	0	0	0	0	0.0180636
OTU_1691	0	0	0	0	0	0	0	0	0.212706	0	0	0	0	0	0	0	0	0	0	0	0	0	0	0	0	0	0	0	0	0	0	0	0	0	0	0	0	0	0	0	0	0	0	0.0558098	0	0	0	0	0
OTU_1692	0	0	0	0	0	0	0	0	0	0	0	0	0	0	0	0	0	0	0	0	0	0	0	0.0143567	0.00283407	0	0	0	0	0	0	0	0	0	0	0	0	0	0	0	0.021692	0	0	0	0	0	0	0	0
OTU_1693	0	0	0	0	0	0	0	0	0	0	0	0	0	0	0	0	0	0.0887137	0	0	0	0	0	0	0	0	0	0	0	0	0	0	0	0	0	0	0	0	0	0	0	0	0	0	0	0	0	0	0
OTU_1694	0	0	0	0.225412	0	0	0	0	0	0	0	0	0	0	0	0	0	0	0	0	0	0	0	0	0	0	0	0	0	0	0	0	0	0	0	0	0	0	0	0	0	0	0	0	0	0	0	0	0
OTU_1695	0	0	0	0	0	0	0	0	0	0	0	0	0	0.080951	0	0	0	0	0	0	0	0	0	0	0	0	0	0	0	0	0	0	0	0	0	0	0	0	0	0	0	0	0	0	0	0	0	0	0
OTU_1696	0	0	0	0.225412	0	0	0	0	0	0	0	0	0	0	0	0	0	0	0	0	0	0	0	0	0	0	0	0	0	0	0	0	0	0	0	0	0	0	0	0	0	0	0	0	0	0	0	0	0
OTU_1697	0	0	0	0	0	0.00879585	0	0	0	0	0	0	0	0	0	0	0	0.00985707	0	0	0	0	0	0	0	0.0303388	0	0	0	0	0	0	0	0	0	0	0	0	0	0	0.021692	0	0	0	0	0	0	0.0180408	0
OTU_1698	0	0	0	0	0	0	0	0	0	0	0	0	0	0	0	0	0	0	0	0.111531	0	0	0	0	0	0	0	0	0	0	0	0	0	0	0	0	0	0	0	0	0	0	0	0	0	0	0	0	0
OTU_1699	0	0	0	0	0	0	0	0	0.0850822	0	0	0	0.0111272	0	0	0	0	0.00985707	0	0	0	0	0	0.0143567	0	0	0	0	0	0	0	0	0	0	0	0	0	0	0	0	0	0	0	0	0	0	0	0.0451019	0
OTU_17	0	0.0198531	0.0395804	0.806739	0.846014	0.716862	0.107833	0.793821	0.269427	0	0.445133	1.27682	0.311561	0.29824	0.181873	1.79978	0.384615	0.187284	0.139332	0.0991387	0.118116	0.0291206	0.123571	1.69409	0.0368429	2.94623	0.885506	7.01531	0.131027	0.299129	0.016129	0.032352	0.200861	0.311794	0.268745	0.0986888	0.035968	0.186418	0.774713	1.1198	0.737527	0.521318	0.0341997	0.312535	0	0.593551	2.28222	0.342775	0.198699
OTU_170	0	0	0	0	0	0	0	0	0	0	0	0	0	0	2.16083	0	0	0.00985707	0	0	0	0	0	0	0	0.00674195	0	0	0	0	0	0.00462171	0.0286944	0.0107515	0	0	0	0	0	0	0	0	0	0	0	0	0	0.0631427	0.00903179
OTU_1700	0	0	0	0	0	0	0	0	0	0	0	0	0	0	0	0	0	0.00985707	0	0	0	0	0	0	0	0.0539356	0	0	0	0	0	0	0	0	0	0	0	0	0	0	0	0	0	0	0	0	0	0	0
OTU_1701	0	0	0	0	0	0.0263875	0	0	0	0	0	0	0	0	0	0	0	0	0	0	0	0.0582411	0	0	0	0	0	0	0	0	0.16129	0	0	0	0	0	0	0	0	0	0	0	0	0	0	0	0	0	0
OTU_1702	0	0	0	0	0	0	0	0	0	0	0	0	0	0	0	0	0	0.0591424	0	0	0	0	0	0.0229707	0	0	0	0	0	0	0	0	0	0	0	0	0	0	0	0	0	0	0	0	0	0	0	0	0
OTU_1703	0	0	0	0	0	0	0	0	0.0567215	0	0	0	0	0	0	0	0	0.0295712	0	0	0	0	0	0	0	0	0	0	0	0	0	0	0	0	0	0	0	0	0	0	0	0	0	0.0669718	0	0	0	0.0270612	0
OTU_1704	0	0	0.0197902	0	0	0	0	0	0	0	0	0	0	0	0	0	0	0	0	0	0	0	0	0	0	0	0	0	0	0	0	0	0	0	0	0	0	0	0	0	0	0	0.512996	0	0.0892857	0	0	0	0
OTU_1705	0	0	0	0	0	0	0	0	0	0	0	0	0	0	0	0	0	0	0	0.0867464	0	0	0	0	0	0	0	0	0	0	0	0	0	0	0	0	0	0	0	0	0	0	0	0	0	0	0	0	0
OTU_1706	0	0	0	0	0	0	0	0	0	0	0	0	0	0	0	0	0	0	0	0	0	0	0	0	0	0	0	0	0	0	0	0	0	0	0	0	0	0	0	0	0	0	0	0	0	0	0	0	0
OTU_1707	0	0	0	0	0	0	0	0	0	0	0	0	0	0	0	0	0	0	0	0	0	0	0	0.0401987	0	0	0	0	0	0	0	0	0	0	0	0	0	0.0133156	0	0	0	0	0	0	0	0	0	0.0180408	0.00903179
OTU_1708	0	0	0	0	0.0176253	0.00439792	0	0	0	0	0	0	0	0	0	0	0	0	0	0	0	0.0291206	0	0	0	0	0	0.061047	0	0	0	0	0	0.0107515	0	0	0	0	0	0	0	0	0	0	0	0	0	0.00902039	0
OTU_1709	0	0	0	0	0	0	0	0	0	0	0	0	0	0	0	0	0	0	0	0	0	0	0	0	0.0085022	0	0	0	0	0	0.112903	0	0	0	0	0	0	0	0	0.0177746	0	0	0	0	0	0	0	0	0
OTU_171	0	0	0	0	0.0176253	0	0	0	0.170164	0	0	0	0.0667631	0.0468663	0.203525	0	0.03663	0.0492854	0.0133973	0	0	0	0	0.244064	0.0368429	0	0	0	0	0	0	0.0231086	0	0	0	0	0	0	0	0	0	0.148948	0	0.178591	0	0	0.009184	0.207469	0.0903179
OTU_1710	0	0	0	0	0	0	0	0	0	0	0	0	0	0	0	0	0	0	0	0	0	0	0	0	0	0	0	0	0	0	0	0	0.0286944	0.0967638	0.120935	0	0	0	0	0	0	0	0	0	0	0	0	0	0
OTU_1711	0	0	0	0	0	0	0	0	0	0	0	0	0	0	0	0	0	0	0	0.0557655	0	0	0	0	0	0	0	0	0	0	0.112903	0	0	0	0	0	0	0	0	0	0	0	0	0	0	0	0	0	0
OTU_1712	0	0	0	0	0	0	0	0	0	0	0	0	0	0	0	0	0	0	0	0	0	0	0	0	0	0	0	0	0	0	0	0	0	0	0	0	0	0	0	0	0	0	0	0	0	0	0	0	0
OTU_1713	0	0	0	0	0.0646261	0	0	0	0	0	0	0	0	0	0	0	0	0	0	0	0	0	0	0	0	0	0	0	0	0	0	0	0	0	0	0	0	0	0	0	0	0	0	0	0	0	0	0	0
OTU_1714	0	0	0	0	0	0	0	0	0	0	0	0.0153834	0	0	0	0	0	0	0	0	0	0	0	0	0	0	0	0	0	0	0	0	0	0	0	0	0	0	0	0	0	0	0	0	0	0.00534731	0	0	0
OTU_1715	0	0	0	0	0	0.0307855	0	0	0	0	0	0	0	0.00426058	0	0	0	0.00985707	0	0	0	0	0	0	0	0	0	0	0	0	0	0	0	0	0	0	0	0	0	0	0.151844	0	0	0	0	0	0	0	0.0180636
OTU_1716	0	0	0	0	0	0	0	0	0	0	0	0	0	0	0	0	0	0.0689995	0	0	0	0	0.0926784	0	0	0	0	0	0	0	0	0	0	0	0	0	0	0	0	0	0	0	0	0	0	0	0	0	0.00903179
OTU_1717	0	0	0	0	0	0	0	0	0	0	0	0	0	0	0	0	0	0	0	0.117727	0	0	0	0	0	0	0	0	0	0	0	0	0	0	0	0	0	0	0	0	0	0	0	0	0	0	0	0	0
OTU_1718	0	0.00992654	0	0	0.0352506	0.0307855	0	0	0	0	0	0	0	0.0127817	0	0	0	0	0	0	0	0	0	0	0	0	0	0	0	0	0	0	0	0	0	0	0	0.0133156	0	0	0	0	0	0	0	0	0	0	0
OTU_1719	0	0	0	0	0	0.00879585	0	0	0	0	0	0	0	0	0	0	0	0.0887137	0	0	0	0	0	0	0	0	0	0	0	0	0	0	0	0	0	0	0	0	0	0	0	0	0	0	0	0	0	0	0
OTU_172	0	0	0	0	0	0	0	0	0	0	0	0	0	0	0	0	0	0	0	0.0991387	0.103352	0.0582411	0	0.0775261	0	0	0	0	0.681342	1.66472	1.37097	0.734852	0	0	0	0	0	0	0	0	0	0.00930925	0	0	0	0	0	0.0451019	0
OTU_1720	0	0	0	0	0	0	0	0	0	0	0	0	0	0	0	0	0	0.0394283	0	0	0	0	0	0	0.0141703	0	0	0	0	0	0	0	0	0	0	0	0	0	0	0	0.021692	0	0	0	0	0	0	0	0
OTU_1721	0	0	0	0	0	0	0	0	0	0	0	0	0	0.00852115	0	0	0	0	0	0	0	0	0	0	0	0.0235968	0.00365912	0	0	0	0	0	0	0	0.0134372	0	0	0	0	0	0	0	0	0	0	0	0	0	0
OTU_1722	0	0	0	0	0.0176253	0.0307855	0	0	0	0	0	0	0	0	0	0	0	0	0	0	0	0	0	0	0	0	0	0	0	0	0	0	0	0	0	0	0	0	0	0	0.0433839	0	0	0	0	0	0	0	0
OTU_1723	0	0	0	0	0	0.0219896	0	0	0	0	0	0	0	0	0	0	0	0	0	0.0867464	0	0	0	0	0	0	0	0	0	0	0	0	0	0	0	0	0	0	0	0	0	0	0	0	0	0	0	0	0
OTU_1724	0	0	0	0	0	0	0	0	0	0	0	0	0	0	0	0	0	0	0	0	0	0	0	0.0200993	0.00566813	0	0	0	0	0	0	0	0	0	0	0	0	0	0	0	0	0	0	0	0	0	0	0	0
OTU_1725	0	0	0	0	0	0	0	0	0	0	0	0	0	0.0127817	0	0	0	0.0788566	0	0	0	0	0	0	0	0	0	0	0	0	0	0	0	0	0	0	0	0	0	0	0	0	0	0	0	0	0	0	0
OTU_1726	0	0	0.125338	0	0	0	0	0	0	0	0	0	0	0	0	0	0	0	0	0	0	0	0	0	0	0	0	0	0	0	0	0	0	0	0	0	0	0	0	0	0	0	0	0	0	0	0	0	0
OTU_1727	0	0	0.00659674	0	0	0	0	0	0	0	0	0	0	0	0	0	0	0	0	0.0433732	0	0	0	0	0	0.0168549	0	0	0	0	0	0	0	0	0	0	0	0.0133156	0	0	0	0	0	0.011162	0	0	0	0.00902039	0
OTU_1728	0	0	0	0	0	0	0	0	0	0	0	0	0.0445087	0.0426058	0	0	0	0.0295712	0	0	0	0	0	0	0	0	0	0	0	0	0	0	0	0	0	0	0	0	0	0	0	0	0	0	0	0	0	0.00902039	0.00903179
OTU_1729	0	0	0	0	0	0	0	0	0	0	0	0	0	0	0	0	0	0	0	0	0	0	0	0	0	0	0	0	0	0	0	0	0.114778	0.0645092	0.120935	0	0	0	0	0	0	0	0	0	0	0	0	0	0
OTU_173	0	0.00992654	0.0197902	0	0.0881264	0.00439792	0	0	0	0	0	0	0	0.0213029	0	0	0	0.197141	0	0.105335	0	0	0.0308928	0	0.00566813	0	0	0	0	0	0	0	4.41894	3.87055	2.12309	0	0	0	0	0	0	0	0	0.011162	0	0	0	0	0
OTU_1730	0	0	0	0	0	0	0	0	0	0	0	0	0	0	0	0	0	0	0	0	0	0	0	0	0	0	0	0	0	0	0	0	0	0	0	0	0	0	0	0	0	0	0	0	0	0	0	0	0
OTU_1731	0	0	0	0	0	0	0	0	0	0	0	0	0	0	0	0	0	0.0295712	0	0.0929426	0	0.0291206	0	0	0	0	0	0	0	0	0	0	0	0	0	0	0	0	0	0	0	0	0	0	0	0	0	0	0
OTU_1732	0	0	0	0	0	0	0	0	0	0	0	0	0	0.0127817	0	0	0	0	0	0	0.16241	0	0	0	0	0	0	0	0	0	0	0	0	0	0	0	0	0	0	0	0	0	0	0	0	0	0	0	0
OTU_1733	0	0	0	0	0	0	0	0	0	0	0	0	0.0222544	0	0	0	0	0	0	0.037177	0	0	0	0.0114853	0	0	0	0	0	0	0	0	0	0	0	0	0	0	0	0	0	0	0	0.011162	0	0	0	0.0270612	0
OTU_1734	0	0	0	0	0	0	0	0	0	0	0	0	0	0	0	0	0	0.0197141	0	0	0	0	0	0	0	0	0	0	0	0	0	0	0	0	0	0	0	0	0	0	0	0	0	0.0781337	0	0	0	0	0
OTU_1735	0	0	0	0	0	0.0307855	0	0	0	0	0	0	0	0	0	0	0	0	0	0	0	0	0	0	0	0	0	0	0	0	0	0	0.0286944	0.0645092	0.053749	0	0	0	0	0	0.021692	0	0	0	0	0	0	0	0
OTU_1736	0	0	0	0	0	0	0	0	0	0	0	0	0	0.00426058	0	0	0	0.0394283	0	0	0	0	0	0	0	0	0	0	0	0	0	0	0	0	0	0	0	0	0	0	0	0	0	0.0334859	0	0	0	0.0270612	0
OTU_1737	0	0	0	0	0.0058751	0.0175917	0	0	0	0	0	0	0	0	0	0	0	0	0	0	0	0	0	0	0	0	0	0	0	0	0	0	0	0	0	0	0	0	0	0.159972	0.0433839	0	0	0	0	0	0	0	0
OTU_1738	0	0	0	0	0	0	0	0	0	0	0	0	0	0	0	0	0	0	0	0	0	0	0	0	0	0	0	0	0	0	0	0	0.0860832	0.107515	0.0671862	0	0	0	0	0	0	0	0	0	0	0	0	0	0
OTU_1739	0	0	0	0	0	0.0175917	0	0	0	0	0	0	0	0.0170423	0	0	0	0	0	0	0.059058	0	0	0	0	0.00674195	0	0	0	0	0	0	0	0	0	0	0	0	0	0	0.021692	0	0	0	0	0	0	0	0
OTU_174	0.503525	0.0992654	0.923544	0	0.0411257	0.0131938	0.548966	0	0.0141804	0	0	0	0	0	0	0	0	0.128142	0	0.167297	0.088587	0.0873617	0.0308928	0	0	0	0	0	0.331936	0.0910391	1.32258	0.235707	0	0	0	0.493444	0.053952	0.332889	0	0	0	0.335133	0	0.0781337	0	0	0	0.0541223	0.0180636
OTU_1740	0	0	0	0	0	0.0175917	0	0	0	0	0	0	0	0	0	0	0	0.0197141	0	0	0	0	0	0	0	0	0	0	0	0	0	0	0	0.0537577	0.0134372	0	0	0	0	0.0177746	0	0	0	0.011162	0	0	0	0	0
OTU_1741	0	0	0	0	0	0.00439792	0	0	0	0	0	0	0	0	0	0	0	0	0	0	0	0	0	0	0	0	0	0	0	0	0	0	0	0	0	0	0	0	0	0	0	0	0	0	0	0	0	0	0
OTU_1742	0	0	0	0	0	0	0	0	0	0	0	0	0	0	0	0	0	0	0	0	0	0	0	0	0	0	0	0.0813959	0	0	0	0	0	0	0	0	0	0	0	0	0	0	0	0	0	0	0	0	0
OTU_1743	0	0	0	0	0	0	0	0	0	0	0	0	0	0	0	0	0	0.0197141	0	0	0	0	0	0.00861401	0.0113363	0	0	0	0	0	0	0	0	0	0	0	0	0	0	0	0	0	0	0	0	0	0	0	0
OTU_1744	0	0	0	0	0	0	0	0	0	0	0	0	0	0	0	0	0	0	0	0	0	0	0	0	0	0	0	0	0	0	0	0	0	0	0	0	0	0	0	0	0	0	0	0.011162	0	0	0	0	0
OTU_1745	0	0	0	0	0	0	0	0	0	0	0	0	0	0	0	0	0.164835	0	0	0	0	0	0	0	0	0	0	0	0	0	0	0	0	0	0	0	0	0	0	0	0	0	0	0	0	0	0	0	0
OTU_1746	0	0	0	0	0.058751	0	0	0	0	0	0	0	0	0	0	0	0	0	0	0	0	0	0	0	0.00566813	0	0	0	0	0	0	0	0	0	0	0	0	0	0	0.0533239	0	0	0	0	0	0	0	0	0
OTU_1747	0	0	0	0	0	0	0	0.386183	0	0	0	0	0	0	0	0	0	0	0	0	0	0	0	0	0	0	0	0	0	0	0	0	0	0	0	0	0	0	0	0	0	0	0	0	0	0	0	0	0
OTU_1748	0	0	0	0	0	0	0	0	0	0	0	0	0	0.0766904	0	0	0	0	0	0	0	0	0	0	0	0	0	0	0	0	0	0	0	0	0	0	0	0	0	0	0	0	0	0	0	0	0	0	0
OTU_1749	0	0	0	0	0	0	0	0	0	0	0	0	0	0.0426058	0	0	0	0	0	0	0.103352	0	0	0	0	0	0	0	0	0	0	0	0	0	0	0	0	0	0	0	0	0	0	0	0	0	0	0	0.00903179
OTU_175	0	0	0	0	0	0	0	0	0	0	0	0	0	0	0	0	0	0.00985707	0	0	0	0	0	0	0	0	0	0	0	0	0	0	4.1033	3.80604	3.2115	0	0	0	0	0	0	0	0	0	0	0	0	0	0
OTU_1750	0	0	0	0	0	0.0131938	0	0	0	0	0	0	0	0	0	0.674916	0	0.0197141	0	0	0	0	0	0	0	0	0	0	0	0	0	0	0	0	0	0	0	0	0	0	0	0	0	0	0	0	0	0.00902039	0
OTU_1751	0	0	0	0	0.0705011	0	0	0	0	0	0	0	0	0	0	0	0	0	0	0	0	0	0	0	0	0	0	0	0	0	0	0	0	0	0	0	0	0	0	0.0355492	0.0433839	0.0186185	0	0	0	0	0	0	0
OTU_1752	0	0	0	0	0.0117502	0.0175917	0	0	0	0	0	0	0	0	0	0	0	0	0	0	0	0	0	0	0	0	0	0	0	0	0	0	0.0286944	0.0860123	0	0	0	0	0	0.0533239	0	0	0	0	0	0	0	0	0
OTU_1753	0	0	0	0	0	0	0	0	0	0	0	0	0	0	0.0779457	0	0	0	0	0	0	0	0	0	0	0	0	0	0	0	0	0	0	0	0	0	0	0	0	0	0	0	0	0	0	0	0	0	0
OTU_1754	0	0	0	0	0	0	0	0	0	0	0	0	0	0	0	0	0	0	0	0	0	0	0	0	0	0	0	0	0	0	0	0.0462171	0	0	0	0	0	0	0	0	0	0	0	0	0	0	0	0	0
OTU_1755	0	0	0	0	0	0	0	0	0	0	0	0	0	0	0	0	0	0	0	0	0	0	0	0	0.0141703	0	0	0	0	0	0	0	0	0	0	0	0	0	0	0	0	0	0	0	0	0	0	0	0
OTU_1756	0	0	0	0	0	0	0	0	0	0	0	0	0	0	0	0	0	0	0	0	0	0.0291206	0	0	0	0	0	0	0	0	0	0	0	0	0	0	0	0	0	0	0	0	0	0	0	0	0	0	0
OTU_1757	0	0	0	0	0	0	0	0	0.0425411	0	0	0	0	0	0	0	0	0	0	0	0	0	0	0	0	0	0	0	0	0	0	0	0	0	0	0	0	0	0	0	0	0	0	0.122782	0	0	0	0.0360815	0
OTU_1758	0	0	0	0	0	0	0	0	0	0	0	0	0	0	0	0	0	0	0	0.0991387	0	0	0	0	0	0	0	0	0	0	0	0	0	0	0	0	0	0	0	0	0	0	0	0	0	0	0	0	0
OTU_1759	0	0	0	0	0	0	0	0	0	0	0	0	0	0	0	0	0	0.0788566	0	0.0123923	0	0	0	0	0	0	0	0	0	0	0	0	0	0	0	0	0	0	0	0	0	0	0	0	0	0	0	0	0
OTU_176	0	0.00496327	0	0	0	0	0	0	0	0	0	0	0	0	0	0	0	0	0	0	0	0	0	0.267034	0.24373	0	0	0	0	0	0	0	0	0	0	0	0	0	0	0	0	0	0	0	0	0	0	0	0
OTU_1760	0	0	0	0	0.0058751	0	0	0	0	0	0	0	0	0.00426058	0	0	0	0.0887137	0	0	0.029529	0	0	0	0	0	0	0	0	0	0	0	0	0	0	0	0	0	0	0	0	0	0	0.0223239	0	0	0	0.00902039	0.00903179
OTU_1761	0	0	0	0	0	0	0	0	0	0	0	0	0	0	0	0	0	0	0	0	0	0	0	0.04307	0	0	0	0	0	0	0	0	0	0	0	0	0	0	0	0	0	0	0	0	0	0	0	0	0
OTU_1762	0	0	0	0	0	0	0	0	0	0	0	0	0.0333816	0	0	0	0	0.0197141	0.00267946	0	0	0.0873617	0	0	0	0	0	0	0	0	0	0	0	0	0	0	0	0	0	0	0	0	0	0	0	0	0	0	0
OTU_1763	0	0	0	0	0	0	0	0	0	0	0	0	0	0.0383452	0	0	0	0	0	0	0	0	0	0	0	0	0	0	0	0	0	0	0	0	0	0	0	0	0	0	0	0	0	0	0	0	0	0	0.00903179
OTU_1764	0	0	0	0	0	0	0	0	0	0	0	0	0	0.0553875	0	0	0	0	0	0	0	0	0	0	0	0	0	0	0	0	0	0	0	0	0	0	0	0	0	0	0	0	0	0.0223239	0	0	0	0.00902039	0
OTU_1765	0	0	0	0	0	0	0	0	0	0	0	0	0	0.00852115	0.0476335	0	0	0	0	0	0	0	0	0	0	0	0	0	0	0	0	0	0	0	0	0	0	0	0	0	0	0	0	0	0	0	0	0	0.0180636
OTU_1766	0	0	0	0	0	0	0	0	0	0	0	0	0	0	0	0	0	0	0	0	0	0	0	0	0	0	0	0	0	0	0	0	0	0	0	0	0	0	0	0	0	0	0	0	0	0	0	0	0
OTU_1767	0	0	0	0	0	0	0	0	0	0	0	0	0	0	0	0	0	0	0	0	0.147645	0	0	0	0	0	0	0	0	0	0	0	0	0	0	0	0	0	0	0	0	0	0	0	0	0	0	0	0
OTU_1768	0	0	0	0	0	0	0	0	0	0	0	0	0	0	0	0	0	0	0	0	0	0	0	0	0	0	0	0	0	0	0.290323	0	0	0	0	0	0	0	0	0	0	0	0	0	0	0	0	0	0
OTU_1769	0	0	0	0	0	0	0	0	0	0	0	0	0	0	0	0	0	0	0	0	0	0	0	0	0	0	0	0.0915704	0	0	0	0	0	0	0	0	0	0	0	0	0	0	0	0	0	0	0	0	0
OTU_177	0	0	0	0	0	0	0	0	0	0	0	0	0	0	0.0259819	0	0	0	0	0	0	0	0	0	0	0	0	0	0	0	0	0	4.07461	2.94592	4.13867	0	0	0	0	0	0	0	0	0	0	0	0.009184	0	0
OTU_1770	0	0	0	0	0	0.0131938	0	0	0	0	0	0	0	0	0	0	0	0	0	0	0	0	0	0	0	0	0	0	0	0	0	0	0	0	0	0	0	0	0	0.195521	0.021692	0	0	0	0	0	0	0.00902039	0.00903179
OTU_1771	0	0	0	0	0	0	0	0	0	0	0	0	0	0	0	0	0	0	0	0	0.177174	0	0	0	0	0	0	0	0	0	0	0	0	0	0	0	0	0	0	0	0	0	0	0	0	0	0	0	0
OTU_1772	0	0	0	0	0	0	0	0	0	0	0	0	0	0	0	0	0	0	0	0	0	0	0	0	0	0	0	0	0	0	0	0	0	0	0	0	0	0	0	0	0	0	0.136799	0	0	0	0	0.0180408	0
OTU_1773	0	0	0	0	0	0	0	0	0	0	0	0	0.0890175	0	0	0	0	0	0	0	0	0	0	0	0	0	0	0	0	0	0	0	0	0	0	0	0	0	0	0	0	0	0	0	0	0	0	0.0902039	0
OTU_1774	0	0	0	0	0	0	0	0	0	0	0	0	0	0	0	0	0	0	0	0	0.0147645	0	0.339821	0	0	0	0	0	0	0	0	0	0	0	0	0	0	0	0	0	0	0	0	0	0	0	0	0	0
OTU_1775	0	0	0	0	0	0	0	0	0	0	0	0	0	0	0	0	0.164835	0	0	0	0	0	0	0	0	0	0	0	0	0	0	0	0	0	0	0	0	0	0	0	0	0	0	0	0	0	0	0	0
OTU_1776	0	0	0	0	0	0	0	0	0	0	0	0	0	0	0	0	0	0	0	0.0185885	0	0	0	0	0	0	0	0	0	0	0	0	0	0	0	0	0	0	0	0	0	0	0	0	0	0	0	0	0
OTU_1777	0	0	0	0	0	0	0	0	0	0	0	0	0.0222544	0.0213029	0	0	0	0.0394283	0	0	0	0	0	0	0	0	0	0	0	0	0	0	0	0	0	0	0	0	0	0	0	0	0	0.011162	0	0	0	0.0270612	0
OTU_1778	0	0	0	0	0	0	0	0	0.141804	0	0	0	0	0	0	0	0	0	0	0	0	0	0	0	0	0	0	0	0	0	0	0	0	0	0	0	0	0	0	0	0	0	0	0.0334859	0	0	0	0.0451019	0
OTU_1779	0	0	0	0	0	0.0175917	0	0	0	0	0	0	0	0.00852115	0	0	0	0.0689995	0	0	0	0	0	0	0	0	0	0	0	0	0	0	0	0	0	0	0	0	0	0.0177746	0	0.00930925	0	0	0	0	0	0	0
OTU_178	0.151057	0	0.178112	0.0474552	0.0176253	0.0263875	0.176453	0	0.0850822	0	0.0193536	0.153834	0.122399	0	0	0	0	0.0394283	0.00267946	0.037177	0.103352	0.698893	0.278035	0.060298	0	0.0337098	0.00365912	0.0508725	0.838574	0.0780336	0.645161	0.439063	0	0.0107515	0	0.070492	0	0.0798935	0.495817	0.0355492	0	0.297896	0.376197	0.0223239	0	0.00534731	0.018368	0.0451019	0
OTU_1780	0	0	0	0	0.0352506	0	0	0	0	0	0	0	0	0	0	0	0	0	0	0	0	0	0	0	0	0	0	0	0	0	0	0	0	0.0215031	0	0	0	0	0	0	0	0	0	0	0	0	0	0	0.00903179
OTU_1781	0	0	0	0	0	0	0	0	0	0	0	0	0	0.0127817	0	0	0	0.0887137	0	0	0	0	0	0	0	0	0	0	0	0	0	0	0	0	0	0	0	0	0	0	0	0	0	0	0	0	0	0	0
OTU_1782	0	0	0	0	0	0	0	0	0	0	0	0	0	0	0	0	0	0.0591424	0	0	0	0	0	0.00574267	0	0	0	0	0	0	0	0.00462171	0	0	0	0	0	0	0	0	0	0	0	0	0	0	0	0	0
OTU_1783	0	0.0297796	0	0	0	0	0	0	0	0	0	0	0	0	0	0	0	0.0197141	0	0	0	0	0	0	0	0	0	0	0	0	0	0	0	0	0	0	0.04496	0	0	0	0	0	0	0	0	0	0	0.0180408	0
OTU_1784	0	0	0	0	0	0	0	0	0	0	0	0	0	0	0	0	0	0	0	0.0185885	0	0	0	0	0	0	0	0	0	0	0	0	0	0	0	0	0	0	0	0	0.021692	0	0	0	0	0	0	0	0.00903179
OTU_1785	0	0	0	0	0	0	0	0	0	0	0	0	0	0	0	0	0	0	0	0	0.0147645	0	0	0	0	0	0	0	0	0	0	0	0	0	0	0	0	0	0	0	0	0	0	0	0	0	0	0	0
OTU_1786	0	0	0	0	0	0	0	0	0	0	0	0	0	0	0	0	0	0.0591424	0	0	0	0	0	0	0	0	0	0	0	0	0	0	0	0	0	0	0	0	0	0	0	0	0	0	0	0	0	0	0
OTU_1787	0	0	0	0	0.0176253	0.00879585	0	0	0	0	0	0	0	0	0	0	0	0.00985707	0	0	0	0	0	0	0	0	0	0	0	0	0	0	0	0	0.0134372	0	0	0.0133156	0	0	0	0	0	0	0	0	0	0.0180408	0
OTU_1788	0	0	0	0	0	0	0.0294089	0	0	0	0	0	0	0.0127817	0	0	0	0	0	0	0	0	0	0	0	0	0	0	0	0.0130056	0	0	0	0	0	0	0	0	0	0	0	0	0.136799	0	0.535714	0	0	0	0
OTU_1789	0	0	0	0	0	0	0	0	0	0	0	0	0	0.0426058	0	0	0	0	0	0	0	0	0	0	0	0	0	0	0	0	0	0	0	0	0	0	0	0	0	0	0	0	0	0	0	0	0	0	0.045159
OTU_179	0.352467	0.054596	0.145128	0.177957	0.0293755	0.0351834	0.715616	0	0.0283607	0	0	0	0.222544	0.0511269	0	0.224972	0	0.0197141	0	0	0	0.0582411	0	0.00861401	0	0.0101129	0	0.208577	0.28826	0	0.129032	0.152517	0	0	0	0.155082	0.071936	0.705726	0	0.0355492	0	1.29399	0	0.122782	0.267857	0	0.009184	0.315714	0.0180636
OTU_1790	0	0	0	0	0.0235004	0	0	0	0	0	0	0	0	0	0	0	0	0.00985707	0	0	0	0	0	0	0	0	0	0	0	0	0	0	0	0	0	0	0	0	0	0	0	0	0	0	0	0	0	0	0
OTU_1791	0	0	0	0	0	0.0219896	0	0	0	0	0	0	0	0	0	0	0	0	0	0	0.0147645	0	0	0	0.00566813	0	0	0	0	0	0	0	0	0	0	0	0	0	0	0	0	0	0	0	0	0	0	0	0
OTU_1792	0	0	0	0	0	0	0	0	0	0	0	0	0	0	0	0	0	0	0	0	0	0	0	0	0	0	0	0	0	0	0	0	0	0	0	0	0	0	0	0	0	0	0	0	0	0	0	0	0.0361272
OTU_1793	0	0	0	0	0	0	0	0	0	0	0	0	0.0222544	0	0	0	0	0	0	0	0.118116	0.0291206	0	0	0	0	0	0	0	0	0	0.0277303	0	0	0	0	0	0	0	0	0	0	0	0	0	0	0	0	0
OTU_1794	0	0	0	0	0	0	0	0	0	0	0	0	0	0	0	0	0	0	0	0	0	0	0	0	0	0	0	0	0	0	0	0	0	0	0	0	0	0	0	0	0	0	0	0	0	0	0	0	0
OTU_1795	0	0	0	0	0	0	0	0	0	0	0	0	0.0778903	0	0	0	0	0	0	0	0	0	0	0.00287134	0	0	0	0	0	0	0	0	0	0	0	0	0	0	0	0	0	0	0	0.0223239	0	0	0	0	0.00903179
OTU_1796	0	0	0	0	0	0	0	0	0	0	0	0	0	0	0	0	0	0.0295712	0	0	0	0	0	0	0	0	0	0	0.113557	0	0	0	0	0	0	0	0	0	0	0	0	0	0	0	0	0	0	0	0
OTU_1797	0	0	0	0	0	0	0	0	0	0	0	0	0	0.0255635	0	0	0	0	0	0	0	0	0	0	0	0	0	0	0	0	0	0	0	0	0	0	0	0	0	0	0	0	0	0.0223239	0	0	0	0.0360815	0.0180636
OTU_1798	0	0	0	0	0	0	0	0	0	0	0	0	0	0	0	0	0	0	0	0	0	0	0	0	0	0	0	0	0	0	0	0	0	0	0	0	0	0	0	0	0	0	0.581395	0	0	0	0	0	0
OTU_1799	0	0	0	0	0	0	0	0	0	0	0	0	0	0	0	0	0	0	0	0	0	0	0	0	0	0	0	0	0	0	0	0	0	0	0	0	0	0	0	0	0	0	0	0	0	0	0	0.00902039	0.0361272
OTU_18	0.151057	0.00496327	0.0791609	0	1.13977	1.22262	0.254877	0	1.46058	0	0.0082944	0.0384586	0.678758	4.60142	2.76707	2.24972	0	1.85313	0	3.19722	2.39185	1.04834	1.6991	0.244064	0.0623494	0	0	0.0356107	0	0.286123	0	0.591579	0	0	0	0.451149	0.04496	0.0665779	0	1.22645	2.73319	0.921616	0	2.04264	0	0.00534731	0.018368	1.47934	5.13909
OTU_180	0	0	0	0	0.317255	0.189111	1.14695	0	0.482133	0	0	0	0.0445087	0.345107	0.350756	0	0	0.187284	0	0	0.132881	0	0	0.155052	0.00566813	0.0134839	0	0	0	0.065028	0	0.355872	0	0	0	0.155082	0	0.0399467	0	0.142197	0.130152	0.37237	0	0.279049	0	0	0	0.0811835	0.144509
OTU_1800	0	0	0	0	0	0	0	0	0	0	0	0	0	0.00426058	0	0	0	0	0	0	0	0	0	0	0	0	0	0	0	0	0	0	0	0	0	0	0	0	0	0	0	0	0	0	0	0	0	0	0.117413
OTU_1801	0	0	0	0	0	0	0	0	0	0	0	0	0	0	0	0	0	0	0	0	0	0	0	0	0	0.0235968	0.0256138	0	0	0	0	0	0	0	0	0	0	0	0	0	0	0	0	0	0	0	0	0	0
OTU_1802	0	0	0	0	0	0	0	0	0	0	0	0	0	0	0	0	0	0	0	0	0	0.0291206	0	0	0	0	0	0	0.139762	0	0	0	0	0	0	0	0	0	0	0	0	0	0	0	0	0	0	0	0
OTU_1803	0	0	0	0	0	0	0	0	0	0	0	0	0	0	0	0	0	0	0	0	0	0	0	0	0	0	0	0	0	0.065028	0	0	0	0	0	0	0	0	0	0	0	0	0	0	0	0	0	0	0
OTU_1804	0	0	0	0	0	0	0	0	0	0	0	0	0	0	0	0	0	0	0	0	0	0	0	0	0	0	0	0	0	0	0	0	0	0	0.0134372	0	0	0	0	0	0	0	0	0.0223239	0	0	0	0	0
OTU_1805	0	0	0	0	0	0	0	0	0	0	0	0	0	0.0213029	0	0	0	0	0	0	0	0	0	0.00287134	0	0	0	0	0	0	0	0	0	0	0	0	0	0	0	0	0	0	0	0.011162	0	0	0	0.00902039	0.045159
OTU_1806	0	0	0	0	0	0	0	0	0	0	0	0	0.0333816	0	0	0	0	0.0197141	0	0.00619617	0	0	0	0	0	0	0	0	0	0.0130056	0	0	0	0	0	0	0	0	0	0	0	0	0	0	0	0	0	0.00902039	0
OTU_1807	0	0	0	0	0	0	0	0	0	0	0	0	0	0	0	0	0	0	0	0	0	0	0	0	0	0	0	0	0.0524109	0	0	0	0	0.118267	0	0	0	0	0	0	0	0	0	0	0	0	0	0	0
OTU_1808	0	0	0	0	0	0	0	0	0	0	0	0	0	0	0	0	0	0	0	0	0	0	0	0	0	0	0	0	0	0	0	0	0.0860832	0.0967638	0.0671862	0	0	0	0	0	0	0	0	0	0	0	0	0	0
OTU_1809	0	0	0	0	0	0	0.107833	0	0	0	0	0	0	0	0	0	0	0	0	0	0	0	0	0	0	0	0	0	0	0	0	0	0	0	0	0	0	0	0	0	0	0	0	0	0	0	0	0	0.00903179
OTU_181	0	0	0.0593707	0	0.0822513	0.0615709	0	0.815276	0.255247	0	0	0	0.43396	0.353628	0.0866063	0.337458	0	0.216856	0.00803837	0.167297	0.693932	0.436808	0.370714	0.0401987	0	0.0337098	0	0	0.0524109	0.0780336	0.0483871	0.0831908	0	0	0.0134372	0	0	0.0399467	0	0.106648	0.10846	0.074474	0	0.223239	0	0	0.027552	0.315714	0.316113
OTU_1810	0	0	0	0	0	0	0	0	0	0	0	0	0	0	0	0	0	0.0591424	0	0	0	0	0	0	0	0	0	0	0	0	0	0	0	0.0107515	0	0	0	0.0266312	0	0.0177746	0	0	0	0	0	0	0	0.00902039	0
OTU_1811	0	0	0	0	0	0	0	0	0	0	0	0	0	0	0	0	0	0.0197141	0	0	0	0	0	0	0	0	0	0	0	0	0	0	0	0.0107515	0.0134372	0	0	0	0.0619771	0	0	0	0	0	0	0	0	0	0
OTU_1812	0	0	0	0	0	0	0	0	0	0	0	0	0	0	0.0476335	0	0	0	0	0	0	0	0	0	0	0	0	0	0	0	0	0	0	0	0	0	0	0	0	0	0	0	0	0	0	0	0	0	0
OTU_1813	0	0	0	0	0.0117502	0	0	0	0	0	0	0	0	0	0	0	0	0	0	0	0	0	0	0	0.0198385	0	0	0	0	0	0	0	0	0	0	0	0	0	0	0	0	0	0	0	0	0	0	0	0
OTU_1814	0	0	0	0	0.0411257	0	0	0	0	0	0	0	0	0	0	0	0	0	0	0	0	0	0	0	0	0	0	0	0	0	0	0	0	0	0	0	0	0	0.0309885	0.0533239	0.021692	0	0	0.011162	0	0	0	0	0
OTU_1815	0	0	0	0	0	0	0	0	0	0	0	0	0	0.00426058	0	0	0	0.00985707	0	0	0.0147645	0	0	0	0	0	0	0	0	0	0	0	0	0	0	0	0	0.0399467	0	0	0	0.00930925	0	0	0	0	0	0.00902039	0.00903179
OTU_1816	0	0	0	0	0	0	0	0	0	0	0	0	0	0.0426058	0	0	0	0	0	0	0	0	0	0	0	0	0	0	0	0	0	0	0	0	0	0	0	0	0	0	0	0	0	0	0	0	0	0	0.0180636
OTU_1817	0	0	0	0	0	0	0	0	0	0	0	0	0	0	0	0	0	0	0	0	0	0.0582411	0	0	0	0.00337098	0	0	0	0	0	0	0	0	0	0	0	0	0	0	0	0	0	0	0	0	0	0	0
OTU_1818	0	0	0	0	0	0	0	0	0	0	0	0	0	0.0255635	0	0	0	0	0	0	0	0	0	0	0	0	0	0	0	0	0	0	0	0	0	0	0	0	0	0	0	0	0	0	0	0	0	0	0.0180636
OTU_1819	0	0	0	0	0	0	0	0	0	0	0	0	0	0.0127817	0	0	0	0	0	0	0	0	0	0	0	0	0	0	0	0	0	0	0	0	0	0	0	0	0	0	0	0	0	0	0	0	0	0	0
OTU_182	0.503525	0	0.178112	0.320323	0.0117502	0.00439792	0.460739	2.05964	0.0141804	1.50376	0.0082944	0.138451	0.144653	0.0127817	0.385398	1.68729	0.018315	0.0887137	0	0.111531	0.059058	0.0873617	0.278035	0.0401987	0.00566813	0.0303388	0	0.0763087	0.113557	0.0130056	0.290323	0.0924343	0.143472	0.0645092	0.0403117	0.0140984	0	0.0665779	0.402851	0	0	0	0.718194	0.0558098	1.16071	0.00534731	0	0.0451019	0
OTU_1820	0	0	0	0	0	0	0	0	0	0	0	0	0	0	0	0	0	0	0	0	0	0	0	0	0	0	0	0	0	0	0	0.0138651	0	0	0	0	0	0	0	0	0	0	0	0	0	0	0	0.00902039	0
OTU_1821	0	0	0	0	0	0	0	0	0	0	0.0082944	0	0	0	0	0	0	0	0	0	0	0	0	0	0	0	0.00731823	0	0	0	0.0322581	0	0	0.0107515	0	0	0	0	0	0	0	0	0	0	0	0	0	0	0
OTU_1822	0	0	0	0	0.058751	0.0175917	0	0	0	0	0	0	0	0	0	0	0	0	0	0	0	0	0	0	0	0	0	0	0	0	0	0	0	0	0	0	0	0	0	0.0177746	0.021692	0	0	0	0	0	0	0	0
OTU_1823	0	0	0	0	0	0	0	0	0	0	0	0	0	0	0	0	0	0	0	0	0	0	0	0.0459414	0	0	0	0	0	0	0	0	0	0	0	0	0	0	0	0	0	0	0	0	0	0	0	0	0
OTU_1824	0	0	0	0	0	0	0	0	0	0	0	0	0	0	0	0	0	0	0	0	0.029529	0	0.0617856	0	0	0	0	0	0	0	0	0.0415954	0	0	0	0	0	0	0	0	0	0	0	0	0	0	0	0	0
OTU_1825	0	0	0	0	0	0	0	0	0	0	0	0	0	0	0	0	0	0	0	0	0	0	0	0	0	0	0	0	0	0	0	0	0.0573888	0.0645092	0.107498	0	0	0	0	0	0	0	0	0	0	0	0	0	0
OTU_1826	0	0	0	0	0	0	0	0	0	0	0	0	0	0	0	0	0	0	0	0	0	0	0	0	0	0	0.0256138	0	0	0	0	0	0.0286944	0	0	0	0	0	0	0	0	0	0	0	0	0	0	0	0
OTU_1827	0	0	0	0	0	0	0	0	0	0	0	0	0	0	0	0	0	0	0	0	0	0	0	0.025842	0	0	0	0	0	0	0.016129	0	0	0	0	0	0	0	0	0	0	0	0	0.0223239	0	0	0	0.0270612	0
OTU_1828	0	0	0	0	0	0	0.156847	0	0	0	0	0	0	0	0	0	0	0	0	0	0	0	0	0	0	0	0	0	0	0	0	0	0	0	0	0	0	0	0	0	0	0	0	0	0	0	0	0	0
OTU_1829	0	0	0	0	0	0	0	0	0	0	0	0	0	0.0255635	0	0	0	0.00985707	0	0	0	0	0	0	0	0	0	0	0	0	0	0	0	0	0	0	0	0	0	0	0	0	0	0	0	0	0	0	0.0541908
OTU_183	0	0.00992654	0.0923544	0	0.146877	0	0.303892	0	0.0425411	0	0	0	0.422833	0.0894721	0.0173213	0	0	0.0591424	0	0.173493	0.0147645	0.0873617	0	0.0660407	0	0	0.00365912	0	0.768693	0.130056	0.596774	0.180247	0	0	0	0.0422952	0	0.226365	0	0.0710985	0.0433839	0.586483	0.205198	0.223239	0	0	0.018368	0.117265	0.0541908
OTU_1830	0	0	0	0	0	0	0	0	0	0	0	0	0	0	0	0	0	0.0197141	0	0	0	0	0	0	0	0	0	0	0	0	0	0	0	0	0	0	0	0	0	0	0	0	0	0	0	0	0	0	0
OTU_1831	0	0	0	0	0	0	0	0	0	0	0	0	0	0.0426058	0	0	0	0	0	0	0	0	0	0	0	0	0	0	0	0	0	0	0	0	0	0	0	0	0	0	0	0	0	0	0	0	0	0	0.0361272
OTU_1832	0	0	0	0	0	0	0	0	0	0	0	0	0	0	0	0	0	0	0	0	0	0	0	0	0	0	0	0	0	0	0	0	0	0	0	0	0	0	0	0	0	0	0	0	0	0	0	0	0.0903179
OTU_1833	0	0	0	0	0	0	0	0	0	0	0	0	0	0	0	0	0	0	0	0	0	0	0	0	0	0	0	0	0	0	0	0	0	0	0	0	0	0	0	0	0	0	0	0	0	0	0	0	0
OTU_1834	0	0	0	0	0	0	0	0	0	0	0	0	0	0.0170423	0	0	0	0	0	0	0	0	0	0	0	0	0	0	0	0	0	0.0231086	0	0	0	0.0140984	0	0	0	0	0	0	0	0	0	0	0	0.0180408	0
OTU_1835	0	0	0	0	0	0	0	0	0	0	0	0	0	0	0	0	0	0	0	0.0309809	0.029529	0	0.0926784	0	0	0	0	0	0	0	0	0	0	0	0	0	0	0	0	0	0	0	0	0.0223239	0	0	0	0	0
OTU_1836	0	0	0	0	0	0	0	0	0	0	0	0	0	0	0	0	0	0.0197141	0	0	0	0	0	0.0401987	0	0	0	0	0	0	0	0	0	0	0	0	0	0	0	0	0	0	0	0	0	0	0	0	0
OTU_1837	0	0	0	0	0	0	0	0	0	0	0	0	0	0	0	0	0	0	0	0	0	0	0	0	0	0	0	0	0	0	0	0.0231086	0	0	0	0	0	0	0	0	0	0	0	0	0	0	0	0	0.00903179
OTU_1838	0	0	0	0	0	0	0	0	0.0709019	0	0	0.0615337	0	0	0	0	0	0	0	0	0	0	0	0	0	0	0	0	0	0	0	0	0	0	0	0	0	0	0	0	0	0.00930925	0	0	0	0	0	0	0
OTU_1839	0	0	0	0	0	0	0	0	0	0	0	0	0	0	0	0	0	0	0	0	0	0	0.0308928	0	0	0	0	0	0	0	0	0.0693257	0	0	0	0	0	0	0	0	0	0	0	0	0	0	0	0	0
OTU_184	0.0503525	1.04229	0.0659674	0.0355914	0.0528759	0.0483772	0	0	0.36869	0	0	0	0.0333816	0	1.12588	0	0	0	0	0.037177	0.16241	0	0	0.00287134	0	0	0	0.0712214	0	0	0	0	0	0	0.0134372	0.0140984	0.773312	0.0399467	0	0.0710985	0.0433839	0	0	0.122782	0	0	0	0.00902039	0.00903179
OTU_1840	0	0	0	0	0	0	0	0	0	0	0	0	0	0.00852115	0	0	0	0	0	0	0	0	0	0	0	0	0	0	0	0	0	0	0	0	0	0	0	0	0	0	0	0	0	0	0	0	0	0.00902039	0
OTU_1841	0	0	0	0	0	0	0	0	0	0	0	0	0	0	0	0	0	0	0	0	0	0	0	0	0	0	0	0	0	0	0	0	0	0	0	0	0	0	0	0	0	0	0	0	0	0	0	0	0
OTU_1842	0	0	0	0	0	0	0	0	0.0709019	0	0	0	0.0111272	0	0	0.112486	0	0	0	0	0	0	0	0	0	0	0	0	0	0	0	0	0	0	0	0	0	0	0	0	0	0.0558555	0	0	0	0	0	0	0
OTU_1843	0	0	0	0	0	0	0	0	0	0	0	0	0	0	0	0	0	0	0	0	0	0	0	0	0	0	0	0.0813959	0	0	0	0	0	0	0	0	0	0	0	0	0	0	0	0	0	0	0	0	0
OTU_1844	0	0	0	0	0	0	0	0	0	0	0	0	0	0.0170423	0	0	0	0	0	0	0	0	0	0	0	0	0	0	0	0	0	0	0	0	0	0	0	0	0	0	0	0	0	0.0334859	0.0892857	0	0	0.0721631	0
OTU_1845	0	0	0	0	0	0	0	0	0	0	0	0	0	0	0	0	0	0	0	0	0	0	0	0	0	0.00337098	0	0.0763087	0	0	0	0	0	0	0	0	0	0	0	0	0	0	0	0	0	0	0	0	0
OTU_1846	0	0	0	0	0	0	0	0	0	0	0	0	0	0	0	0	0	0	0	0.074354	0	0.0291206	0	0	0	0	0	0	0	0	0	0	0	0	0	0	0	0	0	0	0	0	0	0	0	0	0	0.0180408	0
OTU_1847	0	0	0	0	0	0	0	0	0	0	0	0	0	0	0	0	0	0.00985707	0	0	0	0	0	0	0	0	0	0	0	0	0	0	0	0	0	0.0140984	0	0.0665779	0	0.0177746	0	0.0186185	0	0	0	0	0	0	0.00903179
OTU_1848	0	0	0	0	0	0	0	0	0	0	0	0	0	0	0	0	0	0.0197141	0	0	0.0147645	0	0	0	0	0	0	0	0	0	0	0	0	0	0	0	0	0	0	0.0177746	0	0	0	0	0	0	0	0.0360815	0.00903179
OTU_1849	0	0	0	0	0	0	0	0	0	0	0	0	0	0.0426058	0	0	0	0	0	0	0	0	0	0	0	0	0	0	0	0	0	0	0	0	0	0	0	0	0	0.0177746	0	0	0	0.0223239	0	0	0	0	0.0270954
OTU_185	0.0503525	0.00992654	0.0461772	0.0118638	0.0058751	0	0.26468	0	0.326149	0	0	0	0.144653	0.161902	0.168882	0	0	0.00985707	0	0	0.029529	0.145603	0	0.0287134	0.00566813	0	0	0	0.165968	0	0.193548	0.194112	0	0	0	0.0986888	0.017984	0.479361	0.0619771	0.0177746	0	0.49339	0.273598	0.346021	0	0	0	0.378856	0.289017
OTU_1850	0	0	0	0	0.0293755	0.0175917	0	0	0	0	0	0	0	0.0170423	0	0	0	0	0	0	0	0	0	0	0	0	0	0	0	0	0	0	0	0	0	0	0	0	0	0.0533239	0	0	0	0	0	0	0	0	0
OTU_1851	0	0	0	0	0	0	0	0	0	0	0	0	0	0	0	0	0	0	0	0	0	0	0	0	0	0	0	0.061047	0	0	0	0	0	0	0	0	0	0	0	0	0	0	0	0	0	0	0	0	0
OTU_1852	0	0	0	0	0.0235004	0.0439792	0	0	0	0	0	0	0	0	0	0	0	0	0	0	0	0	0	0	0	0	0	0	0	0	0	0	0	0	0	0	0	0	0	0.0177746	0	0	0	0	0	0	0	0	0
OTU_1853	0	0	0	0	0	0	0	0	0	0	0	0	0	0	0	0	0	0.0492854	0	0	0	0	0	0	0	0	0	0	0	0	0	0	0	0	0	0	0	0	0	0	0	0	0	0	0	0	0	0	0
OTU_1854	0	0	0	0	0	0	0	0	0	0	0	0	0	0	0	0	0.137363	0	0	0	0	0	0	0	0	0	0	0	0	0	0	0	0	0	0	0	0	0	0	0	0	0	0	0	0	0	0	0	0.00903179
OTU_1855	0	0	0	0	0	0	0	0	0	0.523047	0	0	0	0	0	0	0	0	0	0	0	0	0	0	0	0	0	0	0	0	0	0	0	0	0	0	0	0	0	0	0	0	0	0	0	0	0	0	0
OTU_1856	0	0	0	0	0	0	0	0	0	0	0	0	0	0	0	0	0	0	0	0	0	0	0	0	0.00283407	0	0	0	0	0	0	0	0	0	0	0	0	0	0	0	0	0	0	0	1.33929	0	0	0	0
OTU_1857	0	0	0	0	0	0	0	0	0	0	0	0	0	0	0	0	0.137363	0	0	0	0	0	0	0	0	0	0	0	0	0	0	0	0	0	0	0	0	0	0	0	0	0	0	0	0	0	0	0	0.00903179
OTU_1858	0	0	0	0	0	0	0	0	0	0	0	0	0	0	0	0	0	0	0	0	0.059058	0	0	0	0	0	0	0	0	0	0	0	0	0	0	0	0	0	0	0	0	0	0	0.011162	0	0	0	0	0
OTU_1859	0	0	0	0	0	0	0	0	0	0	0	0	0	0	0	0	0	0	0	0.0929426	0	0	0	0	0	0	0	0	0	0	0	0	0	0	0	0	0	0	0	0	0	0	0	0	0	0	0	0.00902039	0
OTU_186	0	0	0	0	1.21027	0.562934	0	0	0	0	0	0	0	0.00852115	0.0692851	0	0	0.00985707	0.00535891	0	0	0	0	0.04307	0.0368429	0.269678	0	0	0	0	0	0	0.0573888	0.0430061	0.0403117	0	0	0	0	0.942055	0.498915	0	0	0.011162	0	0	0	0.0360815	0
OTU_1860	0	0	0	0	0	0	0	0	0	0	0	0	0	0.0553875	0	0	0	0	0	0	0	0	0	0	0	0	0	0	0	0	0	0	0	0	0	0	0	0	0	0	0	0	0	0	0	0	0	0	0.0270954
OTU_1861	0	0	0	0	0	0	0	0	0	0	0	0	0	0	0	0	0	0	0	0	0	0	0	0.0200993	0	0	0	0	0.0174703	0	0	0.0184869	0	0	0	0	0	0	0	0	0	0	0	0	0	0	0	0	0
OTU_1862	0	0	0	0	0	0	0	0	0	0	0	0	0	0	0	0	0	0.0887137	0	0	0	0	0	0.0200993	0	0	0	0	0	0	0	0	0	0	0	0	0	0	0	0	0	0	0	0	0	0	0	0	0
OTU_1863	0	0	0	0	0	0	0	0	0	0	0	0	0	0	0	0	0	0	0	0	0	0	0	0	0	0	0	0	0	0	0	0.0739474	0	0	0	0	0	0	0	0	0	0	0	0	0	0	0	0	0
OTU_1864	0	0	0	0	0	0	0	0	0	0	0	0	0	0	0	0	0	0	0	0	0	0	0	0	0	0	0	0	0	0	0	0	0.0860832	0.0752607	0.0806235	0	0	0	0	0	0	0	0	0	0	0	0	0	0
OTU_1865	0	0	0	0	0.0117502	0.0351834	0	0	0	0	0	0	0	0	0	0	0	0	0	0.00619617	0	0	0	0	0	0	0	0	0	0	0	0	0	0	0	0	0	0	0	0.0710985	0	0	0	0	0	0	0	0	0.00903179
OTU_1867	0	0	0	0	0	0	0	0	0	0	0	0	0	0	0	0	0	0.137999	0	0	0	0	0.0308928	0	0	0	0	0	0	0	0	0	0	0	0	0	0	0	0	0	0	0	0	0	0	0	0	0	0
OTU_1868	0	0	0	0	0	0	0	0	0	0	0	0	0	0	0	0	0	0	0	0	0	0	0	0	0.0170044	0	0	0	0	0	0	0	0	0	0	0	0	0	0	0	0	0	0	0	0	0	0	0	0
OTU_1869	0	0	0	0	0.0058751	0.0175917	0	0	0	0	0	0	0	0	0	0	0	0	0	0	0	0	0	0	0	0	0	0	0	0	0	0	0	0	0	0	0	0	0	0	0	0.00930925	0	0.0334859	0	0	0	0	0.00903179
OTU_187	0	0.00496327	0.0659674	0	0.258504	0.316651	0	0	0	0	0	0	0	0	0.164552	0	0	0	0.00803837	0	0	0	0	0.100497	0.223891	0.0370807	0	0	0	0	0	0	0	0	0	0.0140984	0	0.106525	0	0.195521	1.04121	0	0	0.011162	0	0	0	0	0
OTU_1870	0	0	0	0	0	0	0	0	0	0	0	0	0	0	0	0	0	0	0	0	0	0	0	0.0229707	0	0	0	0	0	0	0	0	0	0	0	0	0	0	0	0.0355492	0	0	0	0.0223239	0	0	0	0	0
OTU_1871	0	0	0.0197902	0	0.0646261	0	0	0	0	0	0	0	0	0	0	0	0	0	0	0	0	0	0	0	0	0	0	0	0	0	0	0	0	0	0	0	0	0	0	0	0.021692	0.00930925	0	0	0	0	0	0	0
OTU_1872	0	0	0	0	0	0	0	0	0.0567215	0	0	0	0	0	0	0	0	0	0	0	0	0	0	0	0	0	0	0	0	0	0	0	0	0	0	0	0	0	0	0	0	0	0	0.0334859	0	0	0	0.0541223	0.00903179
OTU_1873	0	0	0	0	0	0.00439792	0	0	0	0	0	0	0	0	0	0	0	0	0	0	0	0	0	0	0	0.00674195	0	0	0	0	0	0	0	0	0	0	0	0	0.0309885	0	0	0	0	0	0	0	0	0	0
OTU_1874	0	0	0	0	0	0	0	0	0	0	0	0	0	0	0	0	0	0.00985707	0	0	0	0	0	0.017228	0	0	0	0.00508725	0	0	0	0.0138651	0	0	0	0	0	0	0	0	0	0	0	0	0	0	0	0	0
OTU_1875	0	0	0	0	0.0058751	0	0	0	0	0	0	0	0.0111272	0	0	0	0	0	0	0	0	0	0	0	0	0	0	0	0.00873515	0	0	0.00462171	0	0	0	0	0	0	0	0	0	0	0	0.011162	0	0	0.009184	0.00902039	0
OTU_1876	0	0	0	0	0	0.0351834	0	0	0	0	0	0	0	0	0	0	0	0	0	0	0	0	0	0	0	0	0	0	0	0	0	0	0	0	0	0	0	0	0	0	0.151844	0	0	0	0	0	0	0.00902039	0
OTU_1877	0	0	0	0	0	0	0	0	0	0	0	0	0	0.00426058	0	0	0	0.00985707	0	0	0	0	0	0	0	0	0	0	0	0	0	0.0508388	0	0	0	0	0	0	0	0	0	0	0	0	0	0	0	0	0
OTU_1878	0	0	0	0	0	0	0	0	0	0	0	0	0	0	0	1.68729	0	0	0	0	0	0	0	0	0	0	0	0	0	0	0	0	0	0	0	0	0	0	0	0	0	0	0	0	0	0	0	0	0
OTU_1879	0	0	0	0	0	0	0	0	0.113443	0	0	0	0	0	0	0	0	0	0	0	0	0	0	0	0	0	0	0	0	0	0	0	0	0	0	0	0	0	0	0	0	0	0	0.0446478	0	0	0	0	0
OTU_188	0.151057	0.00496327	0.171515	0	0.0235004	0	0	1.45891	0.0283607	0	0	0	0.0222544	0	0	0	0	0.157713	0	0	0.147645	0.0291206	0	0.221093	0	0.0337098	0	0.14753	0.419287	0.0260112	0.0322581	0.0785691	0.143472	0.0752607	0.120935	0.140984	0.008992	0.11984	0	0.0533239	0	0.437535	0.170999	0.145105	0.178571	0	0.009184	0.153347	0.0541908
OTU_1880	0	0	0	0	0	0	0	0	0	0	0	0	0	0	0	0	0	0.0197141	0	0	0	0	0	0	0	0	0	0	0	0	0	0	0.0286944	0.0322546	0.0134372	0	0	0	0	0	0	0	0	0	0	0	0.018368	0	0
OTU_1881	0	0	0	0	0	0	0	0	0	0	0	0	0	0	0	0	0	0	0	0	0	0	0	0	0	0	0	0	0	0	0	0	0	0	0	0	0	0	0	0	0	0	0	0	0	0	0	0	0
OTU_1882	0	0	0	0	0	0	0	0	0	0	0	0	0	0	0	0	0	0	0	0	0	0	0	0	0	0	0	0	0	0	0	0.0693257	0	0	0	0	0	0	0	0	0	0	0	0	0	0	0	0	0
OTU_1883	0	0	0	0	0	0	0	0	0	0	0	0	0	0	0.0216516	0	0	0	0	0	0	0	0	0	0	0	0	0	0	0	0	0	0	0	0	0	0	0	0	0	0	0	0	0.011162	0	0	0	0.00902039	0
OTU_1884	0	0	0	0	0	0	0	0	0	0	0	0	0	0	0	0	0	0.0394283	0	0	0	0	0	0.0229707	0	0	0	0	0	0	0	0	0	0	0	0	0	0	0	0	0	0	0	0	0	0	0	0	0
OTU_1885	0	0	0	0	0	0	0	0	0	0	0	0	0	0	0	0	0	0	0	0.0309809	0	0	0	0	0	0	0	0	0	0.065028	0	0	0	0	0	0	0	0	0	0	0	0.0186185	0	0	0	0	0	0	0.00903179
OTU_1886	0	0	0	0	0.0235004	0	0	0	0	0	0	0	0	0	0	0	0	0.00985707	0	0	0.0147645	0	0	0	0	0	0	0	0	0	0	0	0	0	0	0	0	0	0	0	0	0	0	0	0	0	0	0	0
OTU_1887	0	0	0	0	0	0	0	0	0	0	0	0	0	0	0	0	0	0	0	0	0	0	0	0	0	0.0438227	0	0	0	0	0	0	0	0	0	0	0	0	0	0	0	0	0	0	0	0	0	0	0
OTU_1888	0	0	0	0	0	0	0	0	0	0	0	0	0	0	0	0	0	0	0	0	0	0	0	0	0	0	0	0	0	0	0	0	0.0286944	0.0752607	0.0940607	0	0	0	0	0	0	0	0	0	0	0	0	0	0
OTU_1889	0	0	0	0	0	0	0	0	0	0	0	0	0	0	0.0519638	0	0	0	0	0	0	0	0	0	0	0	0	0	0	0	0	0	0	0	0	0	0	0	0	0	0	0.00930925	0	0	0	0	0	0	0
OTU_189	0	0	0	0	0.0117502	0.0175917	0	0	0	0	0	0	0	0.0340846	0	0	0	0.0197141	0	0	0	0	0	0.267034	0.0595154	0	0	0	0	0	0	0	0	0	0	0	0	0	0	0.106648	0	0	0	0.011162	0	0	0	0.0180408	0.045159
OTU_1890	0	0	0	0	0.0235004	0	0	0	0	0	0	0	0	0	0	0	0	0.00985707	0	0.0123923	0	0	0	0	0	0	0	0	0	0	0	0	0	0.0107515	0	0	0	0	0	0	0	0	0	0	0	0	0	0	0
OTU_1891	0	0	0	0	0	0	0	0	0	0	0	0	0	0	0	0	0	0	0.0160767	0	0	0	0	0	0	0	0	0	0	0	0	0	0	0	0	0	0	0	0	0	0	0	0	0	0	0	0	0	0
OTU_1892	0	0	0	0	0	0	0	0	0.113443	0	0	0	0	0.00852115	0	0	0	0	0	0	0	0	0	0	0	0	0	0	0	0	0	0	0	0	0	0	0	0	0	0	0	0	0	0.011162	0	0	0	0.00902039	0
OTU_1894	0	0	0	0	0	0	0	0	0	0	0	0	0	0	0	0	0	0	0	0	0	0	0	0	0	0	0	0	0	0	0	0.0277303	0	0	0	0	0	0	0	0	0	0	0	0	0	0	0	0	0
OTU_1895	0	0	0	0	0	0	0	0	0	0	0	0	0	0	0	0	0	0.0197141	0	0	0	0	0	0	0	0	0	0	0	0	0	0	0	0	0	0	0	0	0	0	0	0	0	0	0	0	0	0.0180408	0
OTU_1896	0	0	0	0	0	0	0	0	0	0	0	0	0	0	0	0	0	0	0	0	0	0	0	0	0.00283407	0	0	0	0	0	0	0	0	0	0	0	0	0	0	0	0	0	0	0	0	0	0	0	0
OTU_1897	0	0	0	0	0	0	0	0	0	0	0	0	0	0	0	0	0	0	0	0	0	0	0	0	0	0	0	0	0	0	0	0	0	0	0	0	0	0	0	0	0	0.037237	0.102599	0	0	0	0	0	0
OTU_1898	0	0	0	0	0	0	0	0	0	0	0	0	0	0	0	0	0	0	0	0.074354	0	0	0	0	0	0	0	0	0	0	0	0	0	0	0	0	0	0	0	0	0	0	0	0	0	0	0	0	0
OTU_1899	0	0	0	0	0	0	0	0	0	0	0	0	0	0	0	0	0	0	0	0	0	0	0	0	0	0	0	0.0712214	0	0	0	0	0	0	0	0	0	0	0	0	0	0	0	0	0	0	0	0	0
OTU_19	0.654582	0.134008	1.14124	0.510144	8.79502	17.86	0.548966	0	0.184345	0	0.0055296	0	0.189162	0.0170423	0	0.224972	0	0.0788566	0	0.0123923	0.088587	0.0291206	0	0.017228	0.00566813	0.00337098	0.0439094	0	0	0.208089	0.016129	0	0	0	0.053749	0.225575	0.04496	0.732357	0.557794	5.51013	4.53362	0.307205	0	0.0334859	0	0.00534731	0.004592	0.0270612	0.00903179
OTU_190	0	0	0	0	0	0	0.00980296	0	0	0	0	0	0.122399	0.00852115	0	0	0	0.00985707	0	0	0.0147645	0.203844	0	0	0	0	0	0.020349	2.17505	0.247106	1.82258	0.383602	0	0	0	0	0	0.0133156	0	0	0	0	0	0	0	0	0	0	0
OTU_1900	0	0	0	0	0	0	0	0	0	0	0	0	0.0556359	0	0	0	0	0.0492854	0	0	0	0	0	0	0	0	0	0	0	0	0	0	0	0	0	0	0	0	0	0	0	0	0	0	0	0	0	0.00902039	0
OTU_1901	0	0	0	0	0.0117502	0.0307855	0	0	0	0	0	0	0	0	0	0	0	0.0197141	0	0	0	0	0	0	0	0	0.00365912	0	0	0	0	0	0	0	0	0	0	0	0	0	0	0.0186185	0	0	0	0	0	0	0
OTU_1902	0	0	0	0	0	0	0	0	0	0	0	0	0	0	0	0	0	0	0	0	0	0	0	0	0	0	0	0	0	0	0	0	0.0286944	0.0752607	0.0940607	0	0	0	0	0	0	0	0	0	0	0	0	0	0
OTU_1903	0	0	0	0	0	0	0	0	0	0	0	0	0	0	0	0	0	0	0	0	0	0	0	0	0	0	0	0	0	0	0	0	0	0	0	0	0	0	0	0	0	0	0	0	0	0	0	0	0.00903179
OTU_1904	0	0	0	0	0	0	0	0	0	0	0	0	0	0	0	0	0	0.00985707	0	0	0	0	0	0	0	0	0	0	0	0	0	0	0	0	0	0	0	0	0	0	0	0	0	0.011162	0	0	0	0	0
OTU_1905	0	0	0	0	0	0	0	0	0	0	0	0	0	0.00852115	0	0	0	0	0	0	0	0	0	0	0	0	0	0	0	0	0	0	0	0	0	0	0	0	0	0	0	0	0	0.0446478	0	0	0	0	0.045159
OTU_1906	0	0	0	0	0	0	0	0	0.0425411	0	0	0	0	0	0	0	0	0	0	0	0	0	0	0	0	0	0	0	0	0.0130056	0	0	0	0	0	0	0	0	0	0	0	0	0	0	0	0	0	0.00902039	0
OTU_1907	0.352467	0.00496327	0.026387	0	0	0	0	0	0	0	0	0	0	0.00426058	0	0	0	0	0	0	0	0	0	0	0	0	0	0	0	0	0	0	0	0	0	0.0281968	0	0	0	0	0	0	0	0	0	0	0	0	0
OTU_1908	0	0	0	0	0	0	0	0	0	0	0	0	0	0.0127817	0	0.787402	0	0	0.00267946	0	0	0	0	0	0	0	0	0	0	0	0	0	0	0	0	0	0	0	0	0	0	0	0	0	0.0892857	0	0	0.00902039	0
OTU_1909	0	0	0	0	0.0176253	0	0	0	0	0	0	0	0	0	0	0	0	0	0	0	0	0	0	0	0	0	0	0	0	0	0	0	0	0	0	0	0	0	0	0.0355492	0	0.0558555	0	0	0	0	0	0	0.00903179
OTU_191	0	0	0	0	0	0.0219896	0.294089	0	0.482133	0	0	0	0.144653	0.353628	0.26848	0	0	0.187284	0	0.229258	0.324819	0.291206	0.463392	0	0	0	0	0	0	0.338145	0	0.0831908	0	0	0	0	0	0	0	0	0	0.0558555	0	0.312535	0	0	0	0.333754	0.117413
OTU_1910	0	0	0	0	0	0	0	0	0	0	0	0	0	0	0	0	0	0.00985707	0	0	0	0	0	0	0	0	0	0	0	0	0	0	0	0	0	0	0	0	0	0	0	0	0	0	0	0	0	0	0
OTU_1911	0	0	0	0	0	0	0	0	0	0	0	0	0	0.0213029	0	0.674916	0	0.00985707	0	0.0123923	0	0	0	0	0	0	0	0	0	0	0	0	0	0	0	0	0	0	0	0	0	0	0	0	0	0	0	0	0.00903179
OTU_1912	0	0	0	0	0	0	0	0	0	0	0	0	0	0	0	0	0	0	0	0	0	0	0	0	0	0	0	0	0	0	0	0	0	0.118267	0.053749	0	0	0	0	0	0	0	0	0	0	0	0	0	0
OTU_1913	0	0	0	0	0	0	0	0.321819	0	0	0	0	0	0	0	0	0	0	0	0	0	0	0	0	0	0	0	0	0	0	0	0	0	0	0	0	0	0	0	0	0	0	0	0	0	0	0	0	0
OTU_1914	0	0	0	0	0	0	0	0	0	0.392285	0	0	0	0	0	0	0	0	0	0	0	0	0	0	0	0	0	0	0	0	0	0	0	0	0	0	0	0	0	0	0	0	0	0	0	0	0	0	0
OTU_1915	0	0	0	0	0	0	0	0	0	0	0	0	0.0667631	0	0	0	0	0	0	0	0	0	0	0	0	0.0303388	0	0	0	0	0	0	0	0	0	0	0	0	0	0	0	0	0	0	0	0	0	0	0
OTU_1916	0	0	0	0	0	0	0	0	0	0	0	0.0307669	0	0	0	0	0	0	0	0	0	0	0	0.0114853	0	0	0	0	0	0	0	0	0	0	0	0	0	0	0	0	0	0.0186185	0	0	0	0	0	0.0360815	0
OTU_1917	0	0	0	0	0	0	0	0	0	0	0	0	0	0	0	0	0	0	0	0.0867464	0	0	0	0	0	0	0	0	0	0	0	0	0	0	0	0	0	0	0	0	0	0	0	0	0	0	0	0	0
OTU_1918	0	0	0	0	0	0	0	0	0	0	0	0	0	0	0	0	0	0	0	0	0	0	0	0	0	0	0.0146365	0	0	0	0	0	0.0286944	0	0	0	0	0	0	0	0	0	0	0	0	0	0	0	0
OTU_1919	0	0	0	0	0	0	0	0	0	0	0	0	0	0	0	0	0	0	0	0	0	0	0	0	0	0	0	0	0	0	0	0	0	0	0	0	0	0	0	0	0	0	0	0	0	0	0	0	0
OTU_192	0	0	0	0	0	0.00879585	0	0	0	0	0	0	0	0.0213029	0	0	0	0.00985707	0	0.00619617	0	0.0291206	0	0	0	0.761841	0	0.0254362	0	0	0	0	0.0860832	0.0430061	0.0403117	0.0563936	0	0	0	0	0	0	0	0	0.0892857	0	0	0	0.0180636
OTU_1920	0	0	0	0	0	0	0	0	0	0	0	0	0	0.0383452	0	0	0	0.00985707	0	0	0	0	0	0	0	0	0	0	0	0	0	0	0	0	0	0	0	0	0	0	0	0	0	0	0	0	0	0	0.045159
OTU_1921	0	0	0	0	0	0	0	0	0	0	0	0	0	0.0127817	0	0	0	0.0394283	0	0	0	0	0	0	0	0	0	0	0	0	0	0	0.0286944	0.0107515	0.0268745	0	0	0	0	0	0	0	0	0	0	0	0	0	0.00903179
OTU_1922	0	0	0	0	0	0	0	0	0	0	0	0	0	0	0	0	0	0	0	0	0	0	0	0	0	0	0	0	0	0	0	0	0	0	0	0	0	0	0	0	0	0.0279278	0	0.0334859	0	0	0	0.0360815	0
OTU_1923	0	0	0	0	0	0	0	0	0.0425411	0	0	0	0	0	0	0	0	0	0	0	0	0.0582411	0	0	0	0	0	0	0	0.0130056	0	0	0	0	0	0	0	0	0	0	0	0	0	0.0334859	0	0	0	0	0
OTU_1924	0	0	0	0	0	0	0	0	0	0	0	0	0	0.0255635	0	0	0	0.0197141	0	0	0	0	0	0	0	0	0	0	0	0	0	0	0	0	0	0	0	0	0	0	0	0	0	0.011162	0	0	0	0	0
OTU_1925	0	0	0	0	0.0411257	0	0	0	0	0	0	0	0	0.00852115	0	0	0	0.00985707	0	0	0	0	0	0	0	0	0	0	0	0	0	0	0	0	0	0	0	0	0	0.0177746	0.021692	0.0186185	0	0	0	0	0	0	0
OTU_1926	0	0	0	0	0	0	0	0	0	0	0	0	0.144653	0	0	0	0	0	0	0	0	0	0	0	0	0	0	0	0	0	0	0	0	0	0	0	0	0	0	0	0	0	0	0	0	0	0	0.0180408	0
OTU_1927	0	0	0	0	0	0	0	0	0	0	0	0	0	0	0	0	0	0	0	0	0	0	0	0	0	0	0	0	0	0	0	0	0	0	0	0	0	0	0	0	0	0	0	0	0	0	0.06888	0	0
OTU_1928	0	0	0	0	0	0	0	0	0	0	0	0	0	0	0	0	0	0.00985707	0	0	0	0	0	0	0	0	0	0	0	0.0130056	0	0	0	0	0	0	0	0	0	0	0	0	0	0	0	0	0	0	0
OTU_1929	0	0	0	0	0	0	0	0	0	0	0	0	0	0	0	0	0	0	0	0	0	0	0	0	0	0	0	0	0.0698812	0	0	0.00462171	0	0	0	0	0	0	0	0	0	0	0	0	0	0	0	0	0
OTU_193	0	0.00496327	0	0	0.164503	0.0351834	0.931281	0	0.0141804	0	0	0	0.300434	0.400494	0.0779457	0	0	0.0197141	0	0	0	0.0582411	0	0.025842	0	0	0	0	0	0	0.0967742	0.0878125	0	0	0	0.0563936	0.017984	0.0133156	0	0.195521	0.021692	0.62372	0.307798	0.613908	0	0	0	0.505142	0.713512
OTU_1930	0	0	0	0	0	0	0	0	0	0	0	0	0	0	0	0	0	0	0	0	0	0	0	0	0	0	0	0	0	0	0	0	0	0	0	0	0	0	0	0	0	0	0	0.0558098	0	0	0	0	0
OTU_1931	0	0	0	0	0	0	0	0	0	0	0	0	0	0	0	0	0	0.0689995	0	0	0	0	0	0	0	0	0	0	0	0	0	0	0	0	0	0	0	0	0	0	0	0.00930925	0	0	0	0	0	0	0
OTU_1932	0	0	0	0	0	0.0351834	0	0	0	0	0	0	0	0	0	0	0	0	0	0	0	0	0	0	0	0	0	0	0	0	0	0	0	0	0	0	0	0	0	0.0355492	0.0867679	0	0	0	0	0	0	0	0
OTU_1933	0	0	0	0	0	0	0.127438	0	0	0	0	0	0	0	0	0	0	0	0	0	0	0	0	0	0	0	0	0	0	0	0	0	0	0	0	0	0	0	0	0	0	0	0	0	0	0	0	0	0.00903179
OTU_1934	0	0	0.0197902	0	0.0293755	0	0	0	0	0	0	0	0.0222544	0.00426058	0	0	0	0	0	0	0	0	0	0	0	0	0	0	0	0	0	0	0	0.0107515	0	0	0	0	0	0	0	0	0	0	0	0	0	0	0.00903179
OTU_1935	0	0	0	0	0	0.0175917	0	0	0	0	0	0	0	0	0	0	0	0	0	0	0	0	0	0	0	0	0	0	0	0	0	0	0	0	0	0	0	0	0	0.142197	0.021692	0	0	0	0	0	0	0	0.00903179
OTU_1936	0	0	0	0	0	0	0	0	0	0	0	0	0	0	0	0	0	0	0	0	0	0	0	0	0	0	0	0	0	0	0	0	0	0	0	0	0	0	0	0	0	0	0.478796	0	0	0	0	0	0
OTU_1937	0	0	0	0	0	0	0	0	0	0	0	0	0	0	0	0	0	0.0197141	0	0	0	0	0	0	0	0	0	0	0	0	0	0.0369737	0	0.0107515	0.0134372	0	0	0	0	0	0	0	0	0	0	0	0	0.00902039	0
OTU_1938	0	0	0	0	0	0	0	0	0	0	0	0	0	0	0.0519638	0	0	0	0	0	0	0	0	0	0	0	0	0	0	0	0	0	0	0	0	0	0	0	0	0	0	0	0	0	0	0	0	0	0
OTU_1939	0	0	0	0	0	0	0	0	0	0	0	0	0	0	0.0562941	0	0	0	0	0	0	0	0	0	0	0	0	0	0	0.0130056	0	0	0	0	0	0	0	0	0	0	0	0	0	0	0	0	0	0	0
OTU_194	0	0.00992654	0.0329837	0	0	0.00439792	0	0	0	0	0	0	0	0	0.129909	0	0	0	0	0	0.0147645	0.0291206	0	0.0229707	0.00283407	0	0	0	1.03948	0.143062	2.85484	1.02602	0	0	0	0.0140984	0	0.0665779	0	0	0	0	0	0	0	0	0	0	0
OTU_1940	0	0	0	0	0	0	0	0	0	0	0	0	0	0	0	0	0.0915751	0	0	0	0	0.0291206	0	0	0	0	0	0.0152617	0	0	0	0	0	0	0	0	0	0	0	0	0	0	0	0	0	0	0	0	0
OTU_1942	0	0	0	0	0	0	0	0	0	0	0.0331776	0	0	0	0	0	0	0	0	0	0	0	0	0	0	0	0	0	0	0	0	0	0	0	0	0	0	0	0	0	0	0	0	0	0	0.0106946	0	0	0
OTU_1943	0	0	0	0	0	0	0	0	0	0	0	0	0	0	0	0	0	0	0	0	0	0	0	0	0	0	0	0.0661342	0	0	0	0	0	0	0	0	0	0	0	0	0	0	0	0	0	0	0	0	0
OTU_1944	0	0	0	0	0	0	0	0	0	0	0	0	0	0	0	0	0	0	0	0	0	0	0	0	0	0	0	0	0.0174703	0.0130056	0	0.0277303	0	0	0	0	0	0	0	0	0	0	0	0	0	0	0	0.00902039	0
OTU_1945	0	0	0	0	0	0	0	0	0	0	0	0	0	0	0	0	0	0.00985707	0	0	0	0	0	0	0	0	0	0	0	0	0	0	0	0	0	0	0	0	0	0	0	0	0	0.0781337	0	0.00534731	0	0.0360815	0
OTU_1946	0	0	0	0	0	0	0	0	0	0	0.0110592	0	0	0	0	0	0	0	0	0	0	0	0	0	0	0	0	0	0	0	0	0	0	0	0.0134372	0.0281968	0	0	0	0	0	0	0	0	0	0.0267365	0.009184	0	0
OTU_1947	0	0	0	0	0	0	0	0	0	0	0	0	0	0	0	0	0	0	0	0	0	0	0	0.0200993	0	0	0	0	0	0	0	0	0	0	0	0	0	0	0	0	0	0	0	0	0	0	0	0	0
OTU_1948	0	0	0	0	0	0	0	0	0	0	0	0	0	0.0596481	0	0	0	0	0	0	0	0	0	0	0	0	0	0	0	0	0	0	0	0	0	0	0	0	0	0	0	0	0	0	0	0	0	0	0
OTU_1949	0	0	0	0	0	0	0	0	0	0	0	0	0	0	0	0	0	0	0	0	0.088587	0	0	0	0	0	0	0	0	0	0	0	0	0	0	0	0	0	0	0	0	0	0	0	0	0	0	0	0
OTU_195	0	0	0.00659674	0	0	0	0	0	0	0	0	0	0	0	0	0	0	0	0	0	0.206703	0.203844	0.0926784	0.120596	0	0.0101129	0	0.00508725	0.611461	0.143062	0.774194	0.637796	0	0	0	0	0	0	0	0	0	0.00930925	0.547196	0	0	0	0	0	0
OTU_1950	0	0	0	0	0	0	0	0	0	0	0	0	0	0	0	0	0	0	0	0	0.0442935	0	0.0617856	0	0	0	0	0	0	0	0	0	0	0	0	0	0	0	0	0	0	0	0	0	0	0	0	0	0
OTU_1951	0	0	0	0	0	0	0	0	0	0	0	0	0	0	0	0	0	0.00985707	0	0	0	0	0	0	0	0	0	0	0	0	0.0645161	0	0	0	0	0	0	0	0	0	0	0	0	0	0	0	0	0	0
OTU_1952	0	0	0	0	0.0646261	0	0	0	0	0	0	0	0	0	0	0	0	0	0	0	0	0	0	0	0	0	0	0	0	0	0	0	0	0	0	0	0	0	0	0	0	0	0	0	0	0	0	0	0
OTU_1953	0	0	0	0	0	0	0	0	0	0	0	0.0923006	0	0	0	0.112486	0	0	0	0	0	0	0	0	0	0	0	0	0	0	0	0	0	0	0	0	0	0	0	0	0	0	0	0	0	0	0	0	0
OTU_1954	0	0	0	0	0	0	0	0	0	0	0	0	0	0	0	0	0	0	0	0	0	0	0	0	0.0340088	0	0	0	0	0	0	0	0	0	0	0	0	0	0	0	0	0	0	0	0	0	0	0	0
OTU_1955	0	0	0	0	0	0	0	0	0	0	0	0.053842	0	0.0127817	0	0	0	0	0	0	0	0	0	0	0	0	0	0	0	0	0	0	0	0	0	0	0	0	0	0	0	0	0	0.011162	0	0	0	0.00902039	0.0180636
OTU_1956	0	0	0	0	0.0528759	0	0	0	0	0	0	0	0	0	0	0	0	0	0	0	0	0	0	0	0	0	0	0	0	0	0	0	0	0	0	0	0	0	0	0.0355492	0.021692	0	0	0	0	0	0	0	0
OTU_1957	0	0	0	0	0	0	0	0	0	0	0	0	0	0	0	0	0	0	0	0	0	0	0	0.0287134	0	0	0	0	0	0	0	0	0	0	0	0	0	0	0	0	0	0	0	0	0	0	0	0	0
OTU_1958	0	0	0	0	0	0	0	0.300365	0	0	0	0	0	0	0	0	0	0	0	0	0	0	0	0	0	0	0	0	0	0	0	0	0	0	0	0	0	0	0	0	0	0	0	0	0	0	0	0	0
OTU_1959	0	0	0	0	0	0	0	0	0	0	0	0	0.0111272	0	0	0	0	0	0	0	0	0	0	0	0	0	0	0	0	0	0	0	0	0	0	0	0	0	0	0	0	0	0	0	0	0	0.04592	0	0
OTU_196	0	0.0148898	0	0.0118638	0.0058751	0.0219896	0.127438	0	0.113443	0	0	0	0.133526	0.140599	0.229507	1.01237	0	0.137999	0	0.154904	0.250997	0.320326	0.308928	0.117725	0.0198385	0.00674195	0	0	0.139762	0.156067	0.16129	0.0600823	0	0	0	0	0	0.0399467	0	0	0	0.0930925	0.0683995	0.279049	0	0	0.018368	0.288652	0.135477
OTU_1960	0	0	0	0	0	0	0	0	0	0	0	0	0	0	0	0	0	0	0	0	0	0	0	0	0	0	0	0	0	0	0	0	0	0	0	0	0	0	0	0	0	0	0	0.011162	0	0	0	0.0631427	0.00903179
OTU_1961	0	0	0	0	0	0	0	0	0	0	0	0	0	0	0	0	0	0.0492854	0	0	0	0	0	0	0	0	0	0	0	0	0	0	0	0	0	0	0	0	0	0	0	0	0	0	0	0	0	0	0
OTU_1962	0	0	0	0	0.058751	0.0175917	0	0	0	0	0	0	0	0	0	0	0	0	0	0	0	0	0	0	0	0	0	0	0	0	0	0	0	0	0	0	0	0	0	0	0	0	0	0	0	0	0	0	0
OTU_1963	0	0	0	0	0	0	0	0	0	0	0	0	0	0	0	0	0	0	0	0	0	0	0	0	0	0	0	0	0	0	0	0	0	0	0	0	0	0	0	0	0	0	0	0	0	0	0	0	0
OTU_1964	0	0	0	0	0	0	0	0	0	0	0	0	0	0	0	0	0	0	0	0	0	0	0	0.00287134	0.0226725	0	0.00365912	0	0	0	0	0	0	0.0107515	0.0134372	0	0	0	0	0	0	0	0	0	0	0	0	0	0
OTU_1965	0	0	0	0	0.0058751	0.0395813	0	0	0	0	0	0	0	0	0	0	0	0	0	0	0	0	0	0	0	0	0	0	0	0	0	0	0	0	0	0	0	0	0	0.0533239	0.021692	0	0	0	0	0	0	0	0
OTU_1966	0	0	0	0	0	0.00439792	0	0	0.113443	0	0	0	0	0	0	0	0	0	0	0	0	0	0	0	0	0	0	0	0	0	0	0	0	0.0107515	0.0134372	0	0	0	0	0	0	0	0	0	0	0	0	0	0
OTU_1967	0	0	0	0	0	0	0	0	0	0	0	0	0	0	0	0	0	0.0394283	0	0	0	0	0	0	0	0	0	0	0.0174703	0	0	0	0	0	0	0	0	0	0	0	0	0	0	0	0	0	0	0	0
OTU_1968	0	0	0	0	0.0646261	0	0	0	0	0	0	0	0	0	0	0	0	0	0	0	0	0	0	0	0.00283407	0	0	0	0	0	0	0	0	0	0	0	0	0	0	0.0177746	0	0	0	0	0	0	0	0	0
OTU_1969	0	0	0	0	0	0	0	0	0	0	0	0	0	0	0	0	0	0	0	0	0	0	0	0	0	0	0	0	0.0786164	0	0	0	0	0	0	0	0	0	0	0	0	0	0	0	0	0	0	0	0
OTU_197	0	0	0	0	0.0293755	0.0307855	0	0	0	0	0	0	0	0.00852115	0	0	0	0	0	0.0123923	0.0442935	0	0	0.0976254	0.0085022	0.478679	0	0.061047	0	0	0	0	0	0	0	0	0	0	0	0.142197	0.10846	0.0186185	0	0	0	0	0	0	0.0180636
OTU_1970	0	0	0	0	0.0235004	0.0439792	0	0	0	0	0	0	0	0	0	0	0	0	0	0	0	0	0	0	0	0	0	0	0	0	0	0	0	0	0	0	0	0	0	0	0	0	0	0	0	0	0	0	0
OTU_1971	0	0	0	0	0.0411257	0.0175917	0	0	0	0	0	0	0	0	0	0	0	0	0	0	0	0	0	0	0	0	0	0	0	0	0	0	0	0	0	0	0	0	0	0	0	0	0	0	0	0.0160419	0	0	0
OTU_1972	0	0	0	0	0	0.00439792	0	0	0	0	0	0	0	0	0	0	0	0.00985707	0	0	0	0	0	0	0	0	0	0	0	0	0	0	0	0	0	0	0	0	0	0	0	0	0	0.0334859	0	0	0	0	0
OTU_1973	0	0	0	0	0	0	0	0	0	0	0	0	0	0	0	0	0	0	0	0	0	0	0	0	0	0.0269678	0	0	0	0	0	0	0	0	0	0	0	0	0	0	0	0	0	0	0	0	0	0	0
OTU_1974	0	0	0	0	0	0	0	0	0	0	0	0	0.111272	0	0	0	0	0	0	0	0	0	0	0	0	0	0	0	0	0	0	0	0	0	0	0	0	0	0	0	0	0	0	0.0223239	0	0	0	0	0
OTU_1975	0	0	0	0	0	0	0	0	0	0	0	0	0	0	0	0	0	0.0788566	0	0	0	0	0	0	0	0	0	0	0	0	0	0	0	0	0	0	0	0	0	0	0	0	0	0	0	0	0	0	0
OTU_1976	0	0	0	0	0	0	0	0	0	0	0	0	0	0	0	0	0	0	0	0	0	0	0	0	0	0	0	0	0	0	0	0	0	0	0	0	0	0.0133156	0	0	0	0	0	0	0.625	0	0	0	0
OTU_1977	0	0	0	0	0	0	0	0	0	0	0	0	0	0	0	0	0	0	0	0	0	0	0	0	0	0	0	0	0	0	0	0	0.0286944	0.0322546	0.0403117	0	0	0	0	0	0	0	0	0	0.625	0	0	0	0
OTU_1978	0	0	0	0	0	0	0	0	0	0	0	0	0.0333816	0	0	0	0	0	0	0.0495694	0	0	0	0	0	0	0	0	0	0	0	0	0	0	0	0	0	0	0	0.0177746	0	0	0	0	0	0	0	0	0
OTU_1979	0	0	0	0	0	0	0	0	0.0283607	0	0	0	0	0.0127817	0	0	0	0	0	0	0	0	0	0	0	0	0	0	0	0	0	0	0	0	0	0	0	0	0	0	0	0	0	0.0334859	0.0892857	0	0	0.00902039	0.00903179
OTU_198	0.805639	0.148898	0	0	0.0176253	1.34576	0	0	0	0	0	0	0	0	1.09557	0	0	0	0	0	0	0	0	0	0	0	0	0	0	0	0	0	0	0	0	0.112787	0.026976	0	0	0	0.303688	0	0	0	0	0	0	0	0
OTU_1980	0	0	0	0	0	0	0	0	0	0	0	0	0.0222544	0	0	0	0	0.0197141	0	0	0	0	0	0	0	0	0	0	0	0	0	0	0	0	0	0	0	0	0	0	0	0	0	0	0	0	0	0	0
OTU_1981	0	0	0	0	0	0	0	0	0	0	0	0	0	0	0	0	0	0	0	0	0	0	0	0	0	0	0	0.0712214	0	0	0	0	0	0	0	0	0	0	0	0	0	0	0	0	0	0	0	0	0
OTU_1982	0	0	0	0	0	0	0	0	0	0	0	0	0	0	0	0	0	0	0	0	0	0	0	0	0	0	0	0.0356107	0	0	0	0	0	0	0	0	0	0	0	0	0	0	0.239398	0	0	0	0	0	0
OTU_1983	0	0	0	0	0	0	0	0	0	0	0	0	0.0556359	0	0	0	0	0.00985707	0	0	0	0	0	0	0	0	0	0	0	0	0	0	0	0	0	0	0	0	0	0.0177746	0	0	0	0.0223239	0	0	0	0	0.00903179
OTU_1984	0	0	0	0	0	0	0	0	0	0	0	0	0	0	0	0	0	0.0887137	0	0	0	0	0	0	0	0	0	0	0	0	0	0	0	0	0	0	0	0	0	0	0	0	0	0	0	0	0	0	0
OTU_1985	0	0	0	0	0	0	0	0	0	0	0	0	0	0	0	0	0	0	0	0.0805502	0	0	0	0	0	0	0	0	0	0	0	0	0	0	0	0	0	0	0	0	0	0	0	0	0	0	0	0	0
OTU_1986	0	0	0	0	0	0	0	0	0	0	0	0	0	0	0	0	0	0	0	0	0	0	0	0	0	0	0	0	0	0	0	0	0	0	0	0	0	0	0	0	0	0	0	0	0	0	0	0	0
OTU_1987	0	0	0	0	0	0	0	0	0	0	0	0	0	0	0	0	0	0	0	0	0.147645	0	0	0	0	0	0	0	0	0	0	0	0	0	0	0	0	0	0	0	0	0	0	0.0223239	0	0	0	0	0
OTU_1988	0	0	0	0	0	0	0	0	0	0	0	0	0	0	0	0	0	0	0	0.0495694	0.029529	0	0	0	0	0	0	0	0	0	0	0	0	0	0	0	0	0	0	0	0	0	0	0	0	0	0	0	0
OTU_1989	0	0	0	0	0	0	0	0	0	0	0	0	0	0	0	0	0	0	0	0	0	0	0	0	0	0	0	0	0	0	0	0	0.0286944	0.0860123	0.053749	0	0	0	0	0	0	0	0	0	0	0	0	0	0
OTU_199	0	0	0	0	0	0	0	0	0	0	0	0	0	0	0	0	0.0457875	0	0.0187562	0	0	0	0	0.212479	0.198385	0	0.102455	0	0	0	0	0	0	0	0	0	0	0	0	0	0	0	0	0	0	0	0	0	0
OTU_1990	0	0	0	0	0	0	0	0	0	0	0	0	0	0	0	0	0	0	0	0	0	0	0	0	0	0	0	0	0	0	0	0	0	0	0	0	0	0	0	0	0	0	0	0	0	0	0	0	0
OTU_1991	0	0	0	0	0	0	0	0	0	0	0	0	0	0	0	0	0	0.0788566	0	0	0	0	0	0	0	0	0	0	0	0	0	0	0	0	0	0	0	0	0	0	0	0	0	0	0	0	0	0	0
OTU_1992	0	0	0	0	0	0	0	0	0	0	0	0	0	0	0	0	0	0	0	0	0	0	0	0	0	0	0	0	0	0	0	0	0	0	0	0	0	0	0	0	0	0	0	0	0	0	0	0	0
OTU_1993	0	0	0	0	0	0	0	0	0	0	0	0.00769172	0	0.00852115	0	0	0	0.0295712	0	0	0	0	0	0	0	0	0	0	0	0	0	0	0	0.0537577	0.0134372	0	0	0	0	0	0	0	0	0	0	0.00534731	0	0	0
OTU_1994	0	0	0	0	0	0	0	0	0	0	0	0	0	0	0	0	0	0	0	0	0	0	0	0	0	0	0	0.0661342	0	0	0	0	0	0	0	0	0	0	0	0	0	0	0	0	0	0	0	0	0
OTU_1995	0	0	0	0	0	0	0	0	0	0	0	0	0	0	0	0	0.100733	0	0	0	0	0	0	0	0	0	0	0	0	0	0	0	0	0	0	0	0	0	0	0	0	0	0	0	0	0	0	0	0.0180636
OTU_1996	0	0	0	0	0	0	0	0	0	0	0	0	0	0	0	0	0	0	0	0	0	0	0	0	0	0	0	0	0	0	0	0	0	0	0	0	0	0	0	0	0	0	0	0	0	0	0	0	0
OTU_1997	0	0	0	0	0	0	0	0	0	0	0	0	0	0.0170423	0	0	0	0	0	0	0	0	0	0	0	0	0	0	0	0	0	0	0	0	0	0	0	0	0	0.0177746	0	0	0	0	0	0	0	0.0180408	0.0270954
OTU_1998	0	0	0	0	0	0	0	0	0	0	0	0	0.0333816	0	0	0	0	0.0591424	0	0	0	0	0	0	0	0	0	0	0	0	0	0	0	0.0107515	0.0134372	0.0140984	0	0	0	0	0	0	0	0	0	0	0	0	0
OTU_1999	0	0	0	0	0	0.00879585	0	0	0	0	0	0	0	0	0	0	0	0	0	0	0	0	0	0	0	0	0	0	0	0	0	0	0	0	0	0	0	0	0	0	0	0	0.273598	0	0	0	0	0	0
OTU_2	1.15811	3.84157	0.26387	3.52355	1.51577	1.86032	0.225468	0	0.0992626	0	11.9246	5.90724	0.0222544	0.200247	0.242498	4.49944	2.69231	0.482997	2.67142	0.0681579	0.0442935	0.0582411	0	5.81445	1.60125	7.31502	3.29321	2.12138	1.01328	0.0260112	0.258065	0.420576	3.95983	4.98871	4.78366	1.59312	7.26553	0.226365	6.7555	2.3107	1.73536	0.716813	0.0683995	0.178591	0	16.1007	8.62837	0.162367	0.126445
OTU_20	7.55287	0.83383	1.80091	0	0.0235004	0	0.137241	0	0	0	0	0	0	0	0.225176	0	0	0	0	0	0	0	0	0.298619	0.235227	0.569695	0.0109774	1.24129	0	0	0	0	0	0	0	26.928	5.73689	7.20373	0.0619771	0.0177746	0.021692	0.074474	0	0.0558098	0	0.00534731	0.004592	0.0270612	0.045159
OTU_200	0	0.00496327	0	0.284731	0.417132	0.224294	0.764631	0	0.155984	0	0.146534	0.053842	0.222544	0	0	0	0	0.0197141	0.0160767	0	0.0147645	0	0	0.111982	0.0170044	0.1045	0	0.0356107	0	0.0390168	0	0	0	0.0107515	0	0	0	0	0	0.213295	0.021692	0.577174	0	0.0781337	0	0.0802096	0.16072	0.117265	0
OTU_2000	0	0.00496327	0.0197902	0.0237276	0	0	0	0	0	0	0	0	0	0	0	0	0	0	0	0	0	0	0	0	0	0	0	0	0	0	0	0	0	0	0	0.0140984	0	0	0	0	0	0.0558555	0	0	0	0	0	0	0
OTU_2001	0	0	0	0	0	0	0	0	0	0	0	0	0	0	0	0	0	0	0	0	0	0	0	0	0	0.0202259	0	0	0	0	0	0	0	0	0	0	0	0	0	0	0	0	0	0	0	0	0	0	0
OTU_2002	0	0	0	0	0	0	0	0	0	0	0	0	0	0	0.0562941	0	0	0	0	0	0	0	0	0	0	0	0	0	0	0	0	0	0	0	0	0	0	0	0	0	0	0	0	0	0	0	0	0	0
OTU_2003	0	0	0	0	0	0	0	0	0.0850822	0	0	0	0.0222544	0	0	0	0	0	0	0	0	0	0	0	0.00283407	0	0	0	0	0	0	0	0	0	0	0	0	0	0	0	0	0	0	0.0223239	0	0	0	0.0180408	0
OTU_2004	0	0	0	0	0.0117502	0	0	0	0	0	0	0	0	0	0	0	0	0	0	0.00619617	0	0	0	0	0	0	0	0	0	0	0	0.00462171	0	0	0	0	0	0	0	0	0	0	0	0	0	0	0	0.0451019	0
OTU_2005	0	0	0	0	0	0	0	0	0	0	0	0	0	0	0	0	0	0.0985707	0	0	0	0	0	0	0	0	0	0	0	0	0	0	0	0	0	0	0	0	0	0	0	0	0	0	0	0	0	0	0
OTU_2006	0	0	0	0	0	0	0	0	0	0	0	0	0	0	0	0	0	0.0197141	0	0.037177	0.0147645	0	0	0	0	0	0	0	0	0	0	0.00462171	0	0	0	0	0	0	0	0	0	0	0	0	0	0	0	0	0
OTU_2007	0	0	0	0	0	0	0	0	0	0	0	0	0	0	0	0	0	0	0	0	0	0	0	0	0.0085022	0	0	0	0	0	0	0	0	0	0	0	0	0	0	0	0	0	0	0	0	0	0	0	0
OTU_2008	0	0	0	0	0	0	0	0	0	0	0	0	0	0	0	0	0	0	0	0	0	0	0	0	0	0	0	0	0	0	0	0	0	0	0	0	0	0	0	0	0	0	0	0	0	0	0	0	0
OTU_2009	0	0	0	0	0	0	0	0	0	0	0	0	0	0	0	0	0	0	0.0187562	0	0	0	0	0	0	0	0	0	0	0	0	0	0	0	0	0	0	0	0	0	0	0	0	0	0	0	0	0	0
OTU_201	2.0141	0	0	0	0.0235004	0	0	0	0.0141804	0	0	0	0.422833	0.0213029	0	0	3.78205	0	0	0.0867464	0	0.553291	0	0	0.0113363	0.0235968	0.00365912	0.0457852	0	0	0	0.0277303	0	0	0	0	0	0	0	0	0	0	0.307798	0.011162	1.07143	0	0	0	0.135477
OTU_2010	0	0	0	0	0	0	0	0	0	0	0	0	0	0	0	0	0	0	0	0	0	0	0	0	0	0	0.00365912	0	0	0	0	0	0	0	0	0	0	0	0	0	0	0	0	0.0223239	0	0	0	0.0180408	0.00903179
OTU_2011	0	0	0	0	0	0	0	0	0	0	0	0	0	0.00426058	0	0	0	0	0	0	0	0	0	0.0114853	0.00566813	0	0	0	0	0	0	0	0	0	0	0	0	0	0	0	0	0	0	0	0	0	0	0	0.00903179
OTU_2012	0	0	0	0	0	0	0	0	0	0	0	0	0	0.029824	0	0	0	0	0	0	0	0	0	0	0	0	0	0	0	0	0	0	0	0	0	0.0281968	0	0	0	0	0	0	0	0	0	0	0	0	0
OTU_2013	0	0	0	0	0	0	0	0	0	0	0.0027648	0	0	0	0	0	0	0.0394283	0	0	0	0	0	0	0	0	0	0	0	0	0	0	0	0	0	0	0	0	0	0	0	0	0	0	0	0	0	0	0
OTU_2014	0	0	0	0	0	0	0	0	0	0	0	0	0	0	0	0	0	0	0	0	0	0	0	0	0	0	0	0	0	0	0	0	0	0	0	0.0140984	0	0	0	0	0	0	0	0	0	0	0	0	0
OTU_2015	0	0	0	0	0	0	0	0	0	0	0	0	0.0333816	0.0170423	0	0	0	0	0	0	0	0	0	0	0	0	0	0	0	0	0	0	0	0	0	0	0	0	0	0	0	0	0	0.0223239	0	0	0	0.0180408	0.0180636
OTU_2016	0	0	0	0	0.0235004	0	0	0	0	0	0	0	0	0	0	0	0	0	0	0	0	0	0	0	0	0	0	0	0	0	0	0	0	0	0	0	0	0	0	0.124422	0.021692	0	0	0	0	0	0	0	0
OTU_2017	0	0	0	0	0	0	0	0	0	0	0	0	0	0	0	0	0	0	0	0	0	0	0	0	0	0	0	0	0	0	0	0	0	0	0	0	0	0	0	0	0	0	0	0	0	0	0	0	0
OTU_2018	0	0.00496327	0	0	0	0	0	0	0	0	0	0	0	0.00852115	0	0	0	0	0	0	0	0	0	0	0	0	0	0	0	0	0	0	0	0	0	0	0	0	0	0	0	0	0	0	0	0	0	0.00902039	0.0180636
OTU_2019	0	0	0	0	0	0	0	0	0	0	0	0	0	0	0	0	0	0	0	0	0	0	0	0	0	0	0	0	0	0	0	0	0	0	0	0	0.080928	0.0266312	0	0	0	0	0	0	0	0	0	0	0
OTU_202	0	0	0	0	0	0	0	0	0	0	0	0	0	0	0	0	0	0	0	0	0	0.0582411	0	0	0	0	0	0.0763087	1.24039	0.702302	0.693548	0.711744	0	0	0	0	0	0	0	0	0	0	0.136799	0	0	0	0	0	0
OTU_2020	0	0	0	0	0	0	0	0	0	0	0	0	0	0	0	0	0	0	0	0	0	0	0	0	0	0	0	0	0	0	0	0	0	0	0	0	0	0	0	0	0	0.00930925	0	0	0	0	0	0	0
OTU_2021	0	0	0	0	0	0	0	0	0	0	0	0	0	0	0	0	0	0	0	0	0	0	0	0	0	0	0	0	0	0	0	0	0	0	0	0	0	0	0	0	0	0	0	0.011162	0	0	0	0	0
OTU_2022	0	0	0	0	0	0	0	0	0	0	0	0	0	0	0	0	0	0	0	0	0	0	0	0	0	0	0	0	0	0	0	0	0	0	0	0	0	0	0.247908	0	0	0	0	0	0	0	0.02296	0	0
OTU_2023	0	0	0	0	0	0	0	0	0	0	0	0	0	0	0	0	0	0	0	0	0	0	0	0	0	0	0	0	0	0	0	0.0184869	0.0860832	0.0107515	0	0	0	0	0	0	0	0	0	0.0334859	0	0	0	0.00902039	0
OTU_2024	0	0	0	0	0	0	0	0	0	0	0	0	0	0	0	0	0	0.0197141	0	0	0	0	0	0	0	0	0	0	0	0	0	0	0	0	0	0	0	0	0	0	0	0	0	0	0	0	0	0	0
OTU_2025	0	0	0	0	0	0.0131938	0	0	0	0	0	0	0	0	0	0	0	0	0	0	0	0	0	0	0	0.0303388	0	0	0	0	0	0	0	0	0	0	0	0	0	0	0	0	0	0.011162	0	0	0	0	0
OTU_2026	0	0	0	0	0	0	0	0	0	0	0	0	0	0	0	0	0	0	0	0	0	0	0	0	0	0	0	0	0	0	0	0	0	0	0	0	0	0	0	0.106648	0.0650759	0	0	0	0	0	0	0	0
OTU_2027	0	0	0	0	0	0	0	0	0	0	0	0	0	0	0	0	0	0	0	0	0	0	0	0	0	0	0	0	0	0	0	0	0.0286944	0.0967638	0.0403117	0	0	0	0	0	0	0	0	0	0	0	0	0	0
OTU_2028	0	0	0	0	0	0	0	0	0	0	0	0	0	0	0	0	0	0.0394283	0	0	0	0	0	0	0	0	0	0	0	0.0130056	0	0	0	0	0	0	0	0	0	0	0	0	0	0	0	0	0	0	0
OTU_2029	0	0	0	0	0.0117502	0	0	0	0	0	0	0	0	0.0127817	0	0	0	0	0	0	0	0	0	0	0	0	0	0	0	0	0	0	0	0	0	0	0	0	0	0	0	0	0	0.0223239	0	0	0	0.0180408	0.00903179
OTU_203	0.0503525	0	0	0	0.0058751	0	0	0	0	0	0	0	0	0	0	0	0.0641026	0.00985707	0.00267946	0.00619617	0	0	0	0.0746547	0	0.404517	0.0182956	1.96368	0	0	0	0	0	0.0107515	0	0	0	0	0	0	0	0.00930925	0	0.011162	0	0	0.004592	0	0
OTU_2030	0	0	0	0	0	0	0	0	0	0	0	0	0	0	0	0	0	0.00985707	0	0	0	0	0	0	0.0226725	0	0	0	0	0	0	0	0	0	0	0	0	0	0	0	0	0	0	0	0	0	0	0	0
OTU_2031	0	0	0	0	0	0	0	0	0	0	0	0	0	0	0	0	0	0.0492854	0	0	0	0	0	0.00287134	0	0	0	0	0	0	0	0	0	0.0322546	0.0134372	0	0	0	0	0	0	0	0	0	0	0	0	0.00902039	0.00903179
OTU_2032	0	0	0	0	0	0	0	0	0	0	0	0	0	0	0	0	0	0	0	0.0805502	0	0	0	0	0	0	0	0	0	0	0	0	0	0	0	0	0	0	0	0	0	0	0	0	0	0	0	0	0
OTU_2033	0	0	0	0	0	0	0	0	0	0	0	0	0.111272	0	0	0	0	0	0	0	0	0	0	0	0.00283407	0	0	0	0	0	0	0	0	0	0	0	0	0	0	0	0.021692	0	0	0	0	0	0	0.00902039	0
OTU_2034	0	0	0	0	0	0	0	0	0	0	0	0	0	0	0	0	0	0.0197141	0	0	0	0	0	0	0	0	0	0	0	0	0	0	0	0	0	0	0	0	0	0	0	0	0	0	0	0	0	0	0.0180636
OTU_2035	0	0	0	0	0	0	0	0	0	0	0	0	0	0	0	0	0	0	0	0	0	0	0	0.0114853	0	0.0101129	0	0	0.0524109	0	0	0	0	0	0	0	0	0	0	0	0	0	0	0	0	0	0	0	0
OTU_2036	0	0	0	0	0	0.0175917	0	0	0	0	0	0	0	0	0	0	0	0	0	0	0	0	0	0	0	0	0	0	0	0	0	0	0.0286944	0.0215031	0.0671862	0	0	0	0	0	0	0	0	0	0	0	0	0	0
OTU_2037	0	0	0	0	0	0	0	0	0	0	0	0	0	0	0	0	0	0	0	0	0	0	0	0	0	0	0	0	0.104822	0	0	0	0	0	0	0	0	0	0	0	0	0	0	0	0	0	0	0	0
OTU_2038	0	0	0	0	0.058751	0	0	0	0	0	0	0	0	0	0	0	0	0	0	0	0	0	0	0	0	0	0	0	0	0	0	0	0	0	0	0	0	0	0	0.0355492	0.021692	0	0	0	0	0	0	0	0
OTU_2039	0	0	0	0	0.0293755	0	0	0	0	0	0	0	0	0.0170423	0	0	0	0	0	0	0	0	0	0	0	0	0	0	0	0	0	0	0	0	0	0	0	0	0	0	0	0	0	0	0	0	0	0	0
OTU_204	0	0	0	0	0	0	0	0	0	0	0	0	0	0	0	0	0	0	0	0	0	0	0	0	0	0	0	0	0	0	0.387097	2.55119	0	0	0	0	0	0	0	0	0	0	0	0	0	0	0	0	0
OTU_2040	0	0	0	0	0	0	0	0	0	0	0	0	0	0.0468663	0	0	0	0	0	0	0	0	0	0	0	0	0	0	0	0	0	0	0	0	0	0	0	0	0	0	0	0	0	0	0	0	0	0	0.00903179
OTU_2041	0	0	0	0	0	0	0	0	0	0	0	0	0	0	0	0	0	0	0	0	0	0	0	0.0373274	0	0	0	0	0	0	0	0	0	0	0	0	0	0	0	0	0	0	0	0	0	0	0	0	0
OTU_2042	0	0	0	0	0	0	0	0	0	0	0	0	0	0	0	0	0	0	0	0	0	0	0	0	0	0	0	0	0	0	0	0	0.0573888	0.0860123	0.0403117	0	0	0	0	0	0	0	0	0	0	0	0	0	0
OTU_2043	0	0	0	0	0.0411257	0	0	0	0	0	0	0.0307669	0	0	0	0	0	0	0	0	0	0	0	0	0	0	0	0	0	0	0	0	0	0	0	0	0	0	0	0	0	0	0	0.011162	0	0	0	0.00902039	0
OTU_2044	0	0	0	0	0	0.0351834	0	0	0	0	0	0	0	0	0	0	0	0	0	0	0	0	0	0	0	0	0	0	0	0	0	0	0	0	0	0	0	0	0	0.0177746	0.0650759	0.00930925	0	0	0	0	0	0	0
OTU_2045	0	0	0	0	0	0	0	0	0	0	0	0	0	0	0	0	0	0	0	0	0.16241	0	0	0	0	0	0	0	0	0	0	0	0	0	0	0	0	0	0	0	0	0	0	0	0	0	0	0	0
OTU_2046	0	0	0	0	0	0	0	0	0	0	0	0	0	0	0	0	0	0.0197141	0	0	0	0	0	0	0	0	0	0	0	0	0.177419	0	0	0	0	0	0	0	0	0	0	0	0	0	0	0	0	0	0
OTU_2047	0	0	0	0	0	0	0	0	0	0	0	0	0	0	0	0	0	0	0	0	0	0	0	0	0	0	0	0	0	0	0	0	0	0	0	0	0	0	0	0	0	0.0186185	0	0.011162	0	0	0	0.0451019	0
OTU_2048	0	0	0	0	0.0235004	0	0	0	0	0	0	0	0	0	0	0	0	0	0	0	0	0	0	0	0	0	0	0	0	0	0	0	0	0	0	0	0	0	0	0	0.021692	0	0	0	0	0	0	0.0270612	0
OTU_2049	0	0	0	0	0	0	0	0	0	0	0	0	0	0	0	0	0	0	0	0	0	0	0	0	0	0	0	0	0.0698812	0	0	0	0	0	0	0	0	0	0	0	0	0	0	0	0	0	0	0	0
OTU_205	0	0	0	0	0	0	0	0	0	0	0	0	0	0	0	0	0	0.0394283	0	0	0	0	0	0	0	0	0	0	0	0	0	0	2.5825	3.06419	2.79495	0	0	0	0	0	0	0	0	0	0	0	0	0	0
OTU_2050	0	0	0	0	0	0	0	0	0	0	0	0	0	0	0	0	0	0.00985707	0	0	0	0	0	0	0	0	0	0	0	0	0	0	0	0	0	0	0	0	0	0	0	0	0	0	0	0	0.004592	0	0
OTU_2051	0	0	0	0	0.0117502	0	0	0	0	0	0	0	0	0	0	0	0	0.0197141	0.00803837	0	0	0	0	0	0	0	0	0	0.0262055	0	0	0	0	0.0107515	0	0	0	0	0	0	0	0	0	0	0	0	0	0	0
OTU_2052	0	0	0	0	0	0	0	0	0	0	0	0	0	0	0	0	0.0274725	0.0295712	0	0	0	0	0	0	0	0	0	0	0	0	0	0.00462171	0	0	0	0.0140984	0	0	0	0	0	0	0	0	0.357143	0	0	0	0
OTU_2053	0	0	0	0	0	0	0	0	0.0283607	0	0	0	0	0	0	0	0	0.0492854	0	0	0	0	0	0	0	0	0	0	0	0	0	0	0	0	0	0	0	0.0133156	0	0	0	0	0	0	0	0	0	0	0
OTU_2054	0	0	0	0	0	0	0	0	0	0	0	0	0	0	0	0	0	0.00985707	0	0	0	0	0	0	0	0	0	0	0	0	0	0	0.0573888	0.0322546	0.0806235	0	0	0	0	0	0	0	0	0	0	0	0	0	0
OTU_2055	0	0	0	0	0	0.00439792	0	0	0	0	0	0	0	0.0127817	0	0	0	0.0295712	0	0	0	0	0	0	0	0	0	0	0	0.0130056	0	0	0	0	0	0	0	0	0	0.0177746	0	0	0.0683995	0	0	0	0	0	0
OTU_2056	0	0	0	0	0	0	0	0	0	0	0	0	0	0	0	0	0	0	0	0	0	0	0	0	0	0	0	0	0	0	0	0	0	0	0	0	0	0	0	0	0	0	0.307798	0.0334859	0	0	0	0	0
OTU_2057	0	0	0	0	0.0117502	0.0307855	0	0	0	0	0	0	0	0.00852115	0	0	0	0.00985707	0	0	0	0	0	0	0	0	0	0	0	0	0	0	0	0	0	0	0	0	0	0	0	0	0	0	0	0	0	0	0
OTU_2058	0	0	0	0	0	0	0	0	0	0	0	0	0	0	0	0	0	0	0	0	0	0	0	0	0	0	0	0	0	0	0	0	0	0	0	0	0	0	0	0.0177746	0	0.00930925	0	0	0	0	0	0	0.00903179
OTU_2059	0	0	0	0	0	0	0	0	0	0	0	0	0.0667631	0.0213029	0	0	0	0	0	0	0	0	0	0	0.00283407	0	0	0	0	0	0	0	0	0	0	0	0	0	0	0	0	0	0	0	0	0	0	0	0
OTU_206	0	0	0.0923544	0	0	0	0	0	0.0709019	0	0	0.0769172	0.178035	0.0724298	0	0	0	0.00985707	0	0.074354	0.0442935	0.0291206	0.0926784	0.025842	0	0	0	0.193315	1.32774	0.143062	0.112903	0.258816	0	0	0	0	0	0.0266312	0	0	0	0.00930925	0	0.0334859	0	0	0.018368	0.0811835	0.00903179
OTU_2060	0	0	0	0	0.0117502	0	0	0	0	0	0	0	0	0	0	0	0	0	0	0	0	0	0	0	0	0	0	0	0	0	0	0	0	0.0107515	0.0268745	0	0	0	0	0.0888731	0.0433839	0	0	0	0	0	0	0	0
OTU_2061	0	0	0	0	0	0.0131938	0	0	0	0	0	0	0	0.0340846	0	0	0	0	0	0	0	0.0291206	0	0	0	0	0	0	0	0	0	0	0	0	0	0	0	0	0	0	0	0	0	0	0	0	0	0	0
OTU_2062	0	0	0	0	0	0	0	0	0	0	0	0	0	0	0	0	0.0915751	0	0	0	0	0	0	0	0	0	0	0	0	0	0	0	0	0	0	0	0	0	0	0	0	0	0	0	0	0	0.009184	0	0
OTU_2063	0	0	0	0	0	0	0	0	0	0	0	0	0	0	0	0	0	0	0	0	0	0	0	0	0	0	0	0	0	0	0	0.0508388	0	0	0	0	0	0	0	0	0	0	0	0	0	0	0	0	0
OTU_2064	0	0	0	0	0	0.0483772	0	0	0	0	0	0	0	0	0	0	0	0	0	0	0	0	0	0	0	0	0	0	0	0	0	0	0	0	0	0	0	0	0	0	0.021692	0	0	0	0	0	0	0	0
OTU_2065	0	0	0	0	0	0	0	0	0	0	0	0	0	0	0	0	0	0.00985707	0	0	0.088587	0	0	0	0	0	0	0	0	0	0	0	0	0	0	0	0	0.0133156	0	0	0	0	0	0	0	0	0	0.0180408	0
OTU_2066	0	0	0	0	0	0	0	0	0	0	0	0	0	0	0	0	0	0	0	0	0	0	0	0	0	0	0	0	0	0	0	0	0	0	0	0	0	0	0	0	0	0	0	0	0	0	0	0	0
OTU_2067	0	0	0	0	0	0	0	0	0	0	0	0	0	0	0	0	0	0	0	0	0	0	0	0.0114853	0	0	0	0	0	0	0	0	0	0	0	0	0	0	0	0	0	0	0	0.011162	0	0	0	0.0631427	0
OTU_2068	0	0	0	0	0.0176253	0.0219896	0	0	0	0	0	0	0	0.00852115	0	0	0	0	0	0	0	0	0	0	0	0	0	0	0	0	0	0	0	0	0	0	0	0	0	0.0177746	0.021692	0	0	0	0	0	0	0	0
OTU_2069	0	0	0	0	0	0	0	0	0	0	0	0	0	0	0	0	0	0.0887137	0	0	0	0	0	0	0	0	0	0	0	0	0	0	0	0	0	0	0	0	0	0	0	0	0	0	0	0	0	0	0
OTU_207	0	0	0	0	0	0	0	0	0.0567215	0	0	0	0	0.0127817	0.173213	0	0	0	0	0.427536	0.561051	0.349447	0.308928	0	0	0	0	0	0.0174703	0.0520224	0	0.0693257	0	0	0	0	0	0	0	0	0	0.00930925	0	0.0223239	0	0	0	0.0270612	0.0270954
OTU_2070	0	0	0	0	0	0	0	0	0	0	0	0	0	0	0	0.112486	0	0	0.00535891	0	0	0	0	0	0	0	0	0	0	0	0	0	0	0	0	0	0	0	0	0	0	0	0.102599	0	0	0	0	0	0
OTU_2071	0	0	0	0	0	0	0	0	0	0	0	0	0	0	0.0476335	0	0	0	0	0	0	0	0	0	0	0	0	0	0	0	0	0	0	0	0	0	0	0	0	0	0	0	0	0	0	0	0	0	0.00903179
OTU_2072	0	0	0	0	0.0235004	0	0	0	0	0	0	0	0	0	0	0	0	0	0	0	0	0	0	0	0	0	0	0	0	0	0	0	0	0	0	0	0	0	0	0.0177746	0	0	0	0	0	0	0	0	0
OTU_2073	0	0	0	0	0	0	0	0	0	0	0	0	0	0	0	0	0	0	0	0	0	0	0.370714	0	0	0	0	0	0	0	0	0	0	0	0	0	0	0	0	0	0	0	0	0	0	0	0	0	0
OTU_2074	0	0	0	0	0	0	0	0	0.170164	0	0	0	0	0	0	0	0	0	0	0	0	0	0	0	0	0	0	0	0	0	0	0	0	0	0	0	0	0	0	0	0	0	0	0	0	0	0	0	0
OTU_2075	0	0	0	0	0	0	0	0	0	0	0	0	0	0.0383452	0	0	0	0	0	0	0	0	0	0	0	0	0	0	0	0	0	0	0	0	0	0	0	0	0	0	0	0.00930925	0	0	0	0	0	0	0.0180636
OTU_2076	0	0	0	0	0	0	0	0	0	0	0	0	0	0	0	0	0	0	0	0	0	0	0	0	0	0	0	0	0	0	0	0	0	0	0	0	0	0	0	0	0	0	0	0	0	0	0	0	0
OTU_2077	0	0	0	0	0	0	0	0	0	0	0	0	0.133526	0	0	0	0	0	0	0	0	0	0	0	0	0	0	0	0	0	0	0	0	0	0	0	0	0	0	0	0	0	0	0	0	0	0	0	0
OTU_2078	0	0	0	0	0	0	0	0	0	0	0	0	0.0667631	0	0	0	0	0	0	0	0	0	0	0	0	0	0	0	0	0	0	0	0	0	0	0	0	0	0	0	0	0	0	0	0	0	0	0.0451019	0
OTU_2079	0	0	0	0	0	0	0	0	0	0	0	0	0.0890175	0	0	0	0	0	0	0	0	0	0	0	0	0	0	0	0	0	0	0	0	0	0	0	0	0	0	0	0	0	0	0	0	0	0	0.0360815	0
OTU_208	0	0	0	0	0	0	0	0	0.326149	0	0	0	0.311561	0.204508	0.701511	0	0	0	0	0.148708	0.103352	0	0	0.0114853	0	0	0	0	0	0	0	0.0415954	0	0	0	0	0	0.0532623	0	0	0	0	0	0.558098	0	0	0	0.423958	0.279986
OTU_2080	0	0	0	0	0	0	0	0	0	0	0	0	0	0	0	0	0	0	0	0	0	0	0	0	0	0	0	0	0	0	0	0	0	0	0	0	0	0	0	0	0	0	0.410397	0	0	0	0	0	0
OTU_2081	0	0	0	0	0	0.00879585	0	0	0	0	0	0	0	0	0	0	0	0	0	0	0	0	0	0	0	0	0	0.0152617	0	0	0	0	0	0	0	0	0	0	0	0	0.021692	0	0	0	0	0	0	0	0
OTU_2082	0	0	0	0	0	0	0.117636	0	0	0	0	0	0	0	0	0	0	0	0	0	0	0	0	0	0	0	0	0	0	0	0	0	0	0	0	0	0	0	0	0	0	0	0	0	0	0	0	0	0
OTU_2083	0	0	0	0	0	0	0	0	0	0	0	0	0	0	0	0	0	0	0	0	0	0	0	0	0	0	0	0	0	0	0	0	0	0	0	0	0	0	0	0	0	0	0	0.0669718	0	0	0	0.0360815	0
OTU_2084	0	0	0	0	0	0	0	0	0	0	0	0	0	0	0	0	0	0	0	0	0	0	0	0.00861401	0	0	0	0	0	0	0	0	0	0.0107515	0	0	0	0	0	0	0	0	0	0.0223239	0	0	0	0.0360815	0.0180636
OTU_2085	0	0	0	0	0	0	0	0	0	0	0	0	0	0	0	0	0	0.0295712	0	0.0557655	0	0	0	0	0	0	0	0	0	0	0	0	0	0	0	0	0	0	0	0	0	0	0	0	0	0	0	0	0
OTU_2086	0	0	0	0	0	0	0	0	0	0	0	0	0	0.0255635	0	0	0	0	0	0	0	0	0	0	0	0	0	0	0	0	0	0.00462171	0	0	0	0	0	0	0	0	0	0	0	0	0	0	0	0	0.0180636
OTU_2087	0	0	0	0	0	0	0	0	0	0	0	0	0	0	0	0	0	0	0	0.00619617	0	0	0	0	0	0	0	0	0	0	0	0	0	0	0	0	0	0	0	0	0	0	0	0	0	0	0	0	0
OTU_2088	0	0	0	0	0	0	0	0	0	0	0	0	0	0	0	0	0	0	0	0	0	0	0	0	0	0.0303388	0	0	0	0	0	0	0	0	0	0	0	0	0	0	0	0	0	0	0	0	0	0	0
OTU_2089	0	0	0	0	0	0.0263875	0	0	0	0	0	0	0	0	0	0	0	0	0	0	0	0	0	0	0	0	0	0	0	0	0	0	0	0	0	0	0	0	0	0.0533239	0.021692	0.00930925	0	0	0	0	0	0	0
OTU_209	0.0503525	0	0.0329837	0.664373	0.0176253	0.0219896	0.0980296	0.0214546	0.0567215	0.261523	0.0027648	0	0.0778903	0	0	0.787402	0	0	0	0.297416	0.132881	0	0.0617856	0.025842	0	0.0101129	0.00365912	0	0.0262055	0.247106	0.354839	0.0184869	0	0	0	0.0986888	0	0.106525	1.17756	0	0	0.00930925	2.15458	0.100458	0.625	0.0106946	0.151536	0	0
OTU_2090	0	0	0	0	0	0	0	0	0	0	0	0	0	0	0	0	0	0	0	0	0	0	0	0.0143567	0	0	0	0	0	0	0	0	0	0	0	0	0	0	0	0	0	0	0	0	0	0	0	0	0
OTU_2091	0	0	0	0	0	0	0	0	0	0	0	0	0	0	0	0	0	0	0	0	0	0	0	0	0	0	0	0	0	0	0	0	0.0573888	0.0537577	0.0671862	0	0	0	0	0	0	0	0	0	0	0	0	0	0
OTU_2092	0	0	0	0	0	0	0	0	0	0	0	0	0	0	0	0	0	0	0	0.037177	0	0	0	0	0	0	0	0	0	0	0	0	0	0	0	0	0	0	0	0	0	0	0	0	0	0	0	0	0
OTU_2093	0	0	0	0	0	0	0	0	0	0	0	0	0	0	0	0	0	0	0	0	0	0	0	0	0	0	0	0	0	0	0	0.0508388	0.0286944	0	0	0	0	0	0	0	0	0	0	0	0	0	0	0	0
OTU_2094	0	0	0	0	0	0	0	0	0	0	0	0	0	0	0	0	0	0	0	0	0	0	0	0	0	0	0	0	0	0	0	0	0.0286944	0.0645092	0.0671862	0	0	0	0	0	0	0	0	0	0	0	0	0	0
OTU_2095	0	0	0	0	0.0176253	0	0	0	0	0	0	0	0	0.029824	0	0	0	0.00985707	0	0	0	0	0	0	0	0	0	0	0	0	0	0	0	0	0.0134372	0	0	0	0	0	0	0	0	0	0	0	0	0	0
OTU_2096	0	0	0	0	0	0	0	0	0	0	0	0	0	0	0	0	0	0	0.0107178	0	0	0	0	0.00574267	0.00566813	0	0	0	0	0	0	0	0	0	0	0	0	0	0	0	0	0	0	0	0	0	0	0	0
OTU_2097	0	0	0	0	0	0	0	0	0	0	0	0	0	0	0	0	0	0	0	0	0.029529	0	0	0	0	0	0	0	0	0	0	0	0	0	0	0	0	0	0	0	0	0	0	0	0	0	0	0	0
OTU_2098	0	0	0	0	0	0	0	0	0	0	0	0	0	0.00852115	0	0	0	0	0	0	0	0	0	0	0	0	0	0	0	0	0	0	0	0	0	0	0	0	0	0	0	0	0	0	0	0	0	0.0631427	0
OTU_2099	0	0	0	0	0	0	0	0	0	0	0	0	0	0	0	0	0	0.0492854	0	0	0	0	0	0	0	0	0	0	0	0	0	0	0	0	0	0	0	0	0	0	0	0	0	0	0	0	0	0	0.0270954
OTU_21	0.956697	0.0694858	0.290257	0.0949104	0.0940015	0.00879585	1.03911	0.944003	1.87181	0.621118	0	0	2.99321	2.74807	1.29476	0.337458	0	1.71513	0	4.05849	4.59176	2.70821	2.31696	0.0832687	0	0	0	0.172966	0.113557	1.35258	0	0.915099	0.0286944	0	0	0.140984	0.053952	0.292943	0	0.0355492	0.021692	0.977472	2.08618	3.00257	0.982143	0	0	2.09273	2.30311
OTU_210	0	0.0148898	0.0593707	0	0.0117502	0	0	0	0.113443	0	0	0	0	0.0681692	0.108258	0	0	0.0295712	0	0.167297	0.118116	0.0582411	0.0926784	0.100497	0	0	0.00365912	0	0.358141	0.364157	0.177419	0.32352	0	0	0	0.0140984	0.017984	0.279627	0	0	0	0.00930925	0.957592	0.0781337	0	0	0	0.24355	0.045159
OTU_2100	0	0	0.0461772	0	0	0	0	0	0	0	0	0	0	0	0	0	0	0	0	0	0	0	0	0	0	0	0	0	0	0	0	0	0	0	0	0	0	0.0665779	0	0	0	0	0	0	0	0	0	0	0
OTU_2101	0	0	0	0	0	0	0	0	0	0	0	0	0	0	0	0	0	0	0	0	0	0	0	0	0	0	0	0	0	0	0.16129	0	0	0	0	0	0	0	0	0	0	0	0	0	0	0	0	0	0
OTU_2102	0	0	0	0	0.0293755	0	0	0	0	0	0	0	0	0	0	0	0	0.0197141	0	0	0	0	0	0	0	0	0	0	0	0	0	0	0	0	0	0	0	0	0	0	0	0	0	0	0	0	0	0	0
OTU_2103	0	0	0	0	0	0	0	0	0	0	0	0	0	0	0	0	0	0.0295712	0	0.0495694	0	0	0	0	0	0	0	0	0	0	0	0	0	0	0	0	0	0	0	0	0	0	0	0	0	0	0	0	0
OTU_2104	0.20141	0	0	0	0	0	0	0	0	0	0	0	0	0	0	0	0	0.0394283	0	0	0	0	0	0	0	0	0	0	0	0	0	0	0	0	0	0	0	0	0	0	0	0	0	0	0	0	0	0	0
OTU_2105	0	0	0	0	0	0	0	0	0	0	0	0	0	0	0	0	0	0.0295712	0	0	0.059058	0	0	0	0	0	0	0	0	0	0	0	0	0	0	0	0	0	0	0	0	0	0	0	0	0	0	0	0.0270954
OTU_2106	0	0	0	0	0	0	0	0	0	0	0	0	0.0445087	0	0	0	0	0	0	0	0	0	0	0	0	0	0	0	0	0	0	0	0	0	0	0	0	0	0	0	0	0	0	0.011162	0	0	0	0.0451019	0
OTU_2107	0	0	0	0	0	0	0	0	0	0	0	0	0	0	0	0	0	0	0	0	0	0	0	0	0	0	0	0	0	0	0	0	0	0	0.0134372	0	0	0	0	0	0	0	0	0	0	0	0	0	0.0180636
OTU_2108	0	0	0	0	0.0293755	0	0	0	0.0850822	0	0	0	0	0	0	0	0	0	0.00267946	0	0	0	0	0	0	0	0	0	0	0	0	0	0	0	0	0	0	0	0	0	0	0	0	0	0	0	0	0	0
OTU_2109	0	0	0	0	0	0	0	0	0	0	0	0	0.0222544	0.029824	0.00433032	0	0	0	0	0	0	0	0	0	0	0	0	0	0	0	0	0	0	0	0	0	0	0	0	0	0	0	0	0	0	0	0	0	0.00903179
OTU_211	0	1.91086	0.389208	0.0949104	0	0	0	0	0	0	0	0	0	0	0	0	0	0	0	0	0	0	0	0	0	0	0	0	0	0	0	0	0	0	0	0	0.8992	0.266312	0	0	0	0	0	0	0	0	0	0	0
OTU_2110	0	0	0.0131935	0	0	0	0	0	0	0	0	0	0	0.00426058	0	0	0	0	0	0	0	0	0	0	0	0	0	0	0	0	0	0.0277303	0	0.0107515	0	0	0	0	0	0	0	0	0	0	0	0	0	0	0
OTU_2111	0	0	0	0	0	0	0	0	0	0	0	0	0	0	0	0	0	0	0	0	0	0	0	0	0	0	0	0	0	0	0	0	0	0	0	0	0	0	0	0	0	0	0	0	0	0	0	0	0
OTU_2112	0	0	0	0	0	0	0	0	0	0	0	0	0.111272	0	0	0	0	0	0	0	0	0	0	0	0	0	0	0	0	0	0	0	0.0286944	0	0	0	0	0	0	0	0	0	0	0	0	0	0	0	0
OTU_2113	0	0	0	0	0	0	0	0	0	0	0	0	0	0	0	0	0	0	0	0	0	0	0	0.025842	0	0	0	0	0	0	0	0	0	0	0	0	0	0	0	0	0	0	0	0	0	0	0	0	0
OTU_2114	0	0	0	0	0.0058751	0	0	0	0	0	0	0	0	0	0	0	0	0.00985707	0	0	0	0	0	0	0	0	0	0	0.0611461	0	0	0	0	0	0	0	0	0	0	0.0177746	0	0	0	0	0	0	0	0	0
OTU_2115	0	0	0	0	0	0	0	0	0	0	0	0	0	0	0	0	0	0	0	0	0	0	0	0	0	0	0	0	0	0	0	0	0	0	0	0	0	0	0	0	0	0	0	0.0558098	0	0	0	0.0180408	0.0361272
OTU_2116	0	0	0	0	0.0117502	0	0	0	0	0	0	0	0.0445087	0	0	0	0	0.0197141	0	0	0	0	0	0	0	0	0	0	0	0.0130056	0	0	0	0.0107515	0	0	0	0	0	0	0	0	0	0	0	0	0	0	0
OTU_2117	0	0	0	0	0	0	0	0	0	0	0	0	0	0	0	0	0	0	0	0	0	0	0	0	0	0	0	0	0	0	0	0	0	0	0	0	0	0	0	0	0	0	0	0	0	0	0	0	0
OTU_2118	0	0	0	0	0	0	0	0	0	0	0	0	0.0333816	0	0	0	0	0	0	0	0	0	0	0	0	0	0	0	0	0	0	0	0	0	0	0	0	0	0	0	0	0	0	0	0	0	0	0.0541223	0.0180636
OTU_2119	0	0	0	0	0	0	0	0	0	0	0	0	0	0.0170423	0	0	0	0.0197141	0.0133973	0	0	0	0	0	0	0	0	0	0	0	0	0	0	0	0	0	0	0	0	0	0	0	0	0	0	0	0	0	0
OTU_212	0	0	0.0527739	0	0.0117502	0	0	0	0.0567215	0	0	0	0.0667631	0.115036	0	0	0	0.157713	0.00267946	0.0185885	0.0738225	0.291206	0.370714	0.0401987	0	0	0	0	0.0524109	0.195084	0.306452	0.499145	0	0	0	0	0.008992	0.106525	0	0	0	0.0186185	0	0.100458	0	0.00534731	0	0.171387	0.0632225
OTU_2120	0	0	0.0725642	0	0	0	0	0	0	0	0	0	0	0	0	0	0	0	0	0	0	0	0	0	0	0	0	0	0	0	0	0	0	0	0	0	0	0	0	0	0	0	0	0	0	0	0	0	0
OTU_2121	0	0	0	0	0	0	0	0	0	0	0	0	0	0	0	0	0	0	0	0	0	0	0	0	0	0	0	0	0	0	0	0	0.0860832	0.0537577	0.0403117	0	0	0	0	0	0	0	0	0	0	0	0	0	0
OTU_2122	0	0	0	0	0	0	0	0	0	0	0	0	0	0	0	0	0	0	0	0	0	0	0.0617856	0	0	0	0	0	0	0	0	0	0	0	0	0	0	0	0	0	0	0	0	0	0	0	0	0	0
OTU_2123	0	0	0	0	0	0	0	0	0	0	0	0	0	0	0	0	0	0	0	0	0	0	0	0	0	0	0	0	0	0	0	0	0.114778	0.0107515	0.0806235	0	0	0	0	0	0	0	0	0	0	0	0	0	0
OTU_2124	0	0	0	0	0	0	0	0	0	0	0	0	0	0	0	0	0	0.0197141	0	0	0	0	0	0	0	0	0	0	0	0	0	0	0	0	0	0	0	0	0	0	0	0.00930925	0	0.011162	0	0	0	0	0
OTU_2125	0	0	0	0	0	0	0	0	0	0	0	0	0	0	0	0	0	0.0394283	0	0	0	0	0	0	0	0	0	0	0	0	0	0	0	0	0	0	0	0	0	0	0	0.0558555	0	0	0	0	0	0	0
OTU_2126	0	0	0	0	0	0	0	0	0	0	0	0	0	0	0	0	0	0	0	0	0	0	0	0	0	0	0	0	0	0	0	0.00924343	0	0	0	0	0	0.0133156	0	0	0	0.00930925	0	0	0	0	0	0.00902039	0
OTU_2127	0	0	0	0	0	0	0	0	0	0	0	0	0	0	0	0	0.0824176	0	0	0	0	0	0	0	0	0	0	0	0	0	0	0	0	0	0	0	0	0	0	0	0	0	0	0.011162	0	0	0	0	0.00903179
OTU_2128	0	0	0	0	0.0117502	0.0175917	0	0	0	0	0.0055296	0	0	0	0	0	0	0	0	0	0	0	0	0	0	0	0	0	0	0	0	0	0	0	0	0	0	0	0	0	0.0650759	0	0	0	0	0	0	0	0
OTU_2129	0	0	0	0	0.0235004	0	0	0	0	0	0	0	0	0	0	0	0	0	0	0	0	0	0	0	0	0	0	0	0	0	0	0	0	0	0	0	0	0	0	0.0355492	0	0	0	0	0	0	0	0	0
OTU_213	0	0	0	0	0.757887	1.36775	0	0	0.0141804	0	0.0027648	0	0	0	0	0	0	0.00985707	0.00535891	0	0	0	0	0	0	0	0	0	0	0	0	0	0	0	0	0	0.008992	0	0	0.853182	1.58351	0	0	0	0	0	0	0	0
OTU_2130	0	0	0	0	0	0	0	0	0	0	0	0	0	0.00426058	0	0	0	0.0197141	0	0.0185885	0	0	0	0	0	0	0	0	0	0	0	0	0	0	0	0	0	0	0	0	0	0	0	0	0	0	0	0	0
OTU_2131	0	0	0	0	0	0	0	0	0	0	0	0	0	0	0	0	0	0	0	0.0247847	0.0738225	0	0	0	0	0	0	0	0	0	0	0	0	0	0	0	0	0	0	0	0	0	0	0	0	0	0	0	0
OTU_2132	0	0	0	0	0	0	0	0	0	0	0	0	0	0	0	0	0	0.0295712	0	0.037177	0	0	0	0	0	0	0	0	0	0	0	0	0	0	0	0	0	0	0	0	0	0	0	0	0	0	0	0	0
OTU_2133	0	0	0	0	0	0	0	0	0.0850822	0	0	0	0	0	0	0	0	0	0	0	0	0	0	0	0	0	0	0	0	0	0	0	0	0	0	0	0	0	0	0	0	0.037237	0	0	0	0	0	0	0
OTU_2134	0	0	0	0	0	0	0	0	0	0	0	0	0	0	0	0	0	0	0	0	0	0	0	0	0	0	0	0	0	0	0	0	0	0	0	0	0	0	0	0	0	0	0	0	0	0	0	0	0
OTU_2135	0	0	0	0	0	0	0	0	0	0	0	0	0	0	0	0	0	0	0	0	0	0	0	0	0	0	0	0	0	0	0	0	0	0	0	0	0	0	0	0	0	0	0	0	0	0	0	0	0
OTU_2136	0	0	0	0	0	0	0	0	0	0	0	0	0	0	0	0	0	0	0	0	0	0	0	0	0	0	0	0	0	0	0	0.0508388	0	0	0	0	0	0	0	0	0	0	0	0	0	0	0	0	0
OTU_2137	0	0	0	0	0	0	0	0	0	0	0	0	0	0	0	0	0	0.0394283	0	0	0	0	0	0	0	0	0	0	0	0	0	0	0	0	0	0	0	0	0	0	0	0	0	0	0	0	0	0	0
OTU_2138	0	0	0	0	0	0	0	0	0	0	0	0	0	0	0	0	0	0	0	0	0	0	0	0	0	0	0	0	0	0	0	0	0	0	0	0	0	0	0	0	0	0	0	0	0	0	0	0.0631427	0
OTU_2139	0	0	0	0	0	0	0	0	0	0	0	0	0	0	0	0	0	0	0	0	0	0.0291206	0	0	0	0.0303388	0	0	0	0	0	0	0	0	0	0	0	0	0	0	0	0	0	0	0	0	0	0	0
OTU_214	0	0	0.211096	0	0.0058751	0.0131938	0.303892	0	0.0850822	0	0	0	0.300434	0.0766904	0.27281	0	0	0.305569	0	0.0495694	0.132881	0.0582411	0.0308928	0	0	0.0370807	0	0	0	0.0390168	0	0.203355	0	0	0	0	0.008992	0	0	0	0	0.707503	0	0.245563	0	0	0	0.306693	0.0903179
OTU_2140	0	0	0	0	0	0	0	0	0	0	0	0	0	0	0	0	0	0	0	0	0	0	0	0	0	0	0	0	0.0524109	0	0	0	0	0	0	0	0	0	0	0	0	0	0	0	0	0	0	0	0
OTU_2141	0	0	0	0	0	0	0	0	0	0	0	0	0	0	0	0	0	0	0	0	0	0.0873617	0	0	0	0	0	0	0	0	0	0	0	0	0	0	0	0	0.247908	0	0	0	0	0	0	0	0	0	0
OTU_2142	0	0	0	0	0	0	0	0	0	0	0	0	0	0	0	0	0	0	0	0	0	0	0	0	0	0	0	0	0	0	0	0	0	0	0	0	0	0	0	0	0	0	0	0.011162	0.357143	0	0	0	0
OTU_2143	0	0	0	0	0	0	0	0	0	0	0	0	0	0	0	0	0	0	0	0	0	0	0	0	0	0	0	0	0	0	0	0.0508388	0	0	0	0	0	0	0	0	0	0	0	0	0	0	0	0	0
OTU_2144	0	0	0	0	0.0293755	0	0	0	0	0	0	0	0	0	0	0	0	0	0	0	0.0147645	0	0	0	0.00283407	0	0	0	0	0	0	0	0	0	0	0	0	0	0	0	0	0	0	0	0	0	0	0	0
OTU_2145	0	0	0	0	0	0	0	0	0	0	0	0	0	0	0.0476335	0	0	0	0	0	0	0	0	0	0	0	0	0	0	0	0	0	0	0	0	0	0	0	0	0	0	0	0	0	0	0	0	0	0
OTU_2146	0	0	0	0	0	0	0	0	0	0	0	0	0	0	0	0	0	0	0	0	0	0.116482	0	0	0	0	0	0	0	0	0	0	0	0	0	0	0	0	0	0	0	0.00930925	0	0.011162	0	0	0	0	0
OTU_2147	0	0	0	0	0	0	0	0	0	0	0	0	0	0	0	0	0	0	0	0.0619617	0	0	0	0	0	0	0	0	0	0	0	0	0	0	0	0	0	0	0	0	0	0	0	0	0	0	0	0	0
OTU_2148	0	0	0	0	0	0	0	0	0	0	0	0	0	0	0	0	0	0	0	0.00619617	0	0	0.0617856	0	0	0	0	0	0	0	0	0	0	0	0	0	0	0	0	0	0	0	0	0	0	0	0	0	0
OTU_2149	0	0	0	0	0	0	0	0	0	0	0	0	0	0	0	0	0	0	0	0	0	0	0	0.0287134	0	0	0	0	0	0	0	0	0	0	0	0	0	0	0	0	0	0	0	0	0	0	0	0	0
OTU_215	0	0	0	0.0949104	0.61101	0.470578	0	0	0	0	0	0	0.200289	0.14912	0.337765	0	0	0.0197141	0	0.0805502	0	0.0291206	0	0	0.0113363	0	0	0	0	0	0	0	0.172166	0.290291	0.188121	0	0	0.0532623	0.0619771	0.710985	0.368764	0.158257	0	0.0558098	0	0	0	0.0180408	0.198699
OTU_2150	0	0	0	0	0	0	0	0	0	0	0	0	0	0	0	0	0	0	0	0	0	0	0	0	0	0	0	0	0	0	0	0	0	0.0322546	0.107498	0	0	0	0	0	0	0	0	0	0	0	0	0	0
OTU_2151	0	0	0	0	0	0	0	0	0	0	0	0	0	0	0	0	0	0	0	0	0	0	0	0	0	0	0	0	0	0	0	0.0508388	0	0	0	0	0	0	0	0	0	0	0	0	0	0	0	0	0
OTU_2152	0	0	0	0	0.0058751	0	0	0	0	0	0	0	0	0.00852115	0	0	0	0.00985707	0	0	0	0	0	0	0	0	0	0	0	0	0	0	0	0	0	0	0	0.0133156	0	0.0533239	0	0	0	0	0	0	0	0	0.00903179
OTU_2153	0	0	0	0	0	0	0	0	0	0	0	0	0	0	0	0	0	0	0	0	0	0	0	0	0	0	0	0	0	0	0	0.0508388	0	0	0	0	0	0	0	0	0	0	0	0	0	0	0	0	0
OTU_2154	0	0	0	0	0	0	0.107833	0	0	0	0	0	0	0	0	0	0	0	0	0	0	0	0	0	0	0	0	0	0	0	0	0	0	0	0	0	0	0	0	0	0	0	0	0	0	0	0	0	0
OTU_2155	0	0	0	0	0	0	0	0	0	0	0	0	0	0	0	0	0	0	0	0	0	0	0	0	0	0.0168549	0	0	0	0	0	0	0	0	0	0	0	0	0	0	0	0	0	0	0	0	0	0	0
OTU_2156	0	0	0	0	0	0	0	0	0	0	0	0	0.0111272	0.0340846	0	0	0	0	0	0	0	0	0	0	0	0	0	0	0	0	0	0	0	0	0	0	0	0	0	0	0	0	0	0	0	0	0	0	0.0180636
OTU_2157	0	0	0	0	0	0	0	0	0	0	0	0	0	0	0	0	0	0.0394283	0	0	0	0	0	0	0	0	0	0	0	0	0	0	0	0.0322546	0	0	0	0	0	0	0	0	0	0	0	0	0.013776	0	0
OTU_2158	0	0	0	0	0	0	0	0	0	0	0	0	0	0	0	0	0	0	0	0	0	0	0	0.0315847	0	0	0	0	0	0	0	0	0	0	0	0	0	0	0	0	0	0	0	0	0	0	0	0	0
OTU_2159	0	0	0	0	0	0	0	0	0	0	0	0	0	0	0	0	0	0	0	0	0	0	0	0	0	0	0	0	0	0	0	0	0	0	0	0	0	0	0	0	0	0	0	0	0	0	0	0	0
OTU_216	0	0	0	0.486416	0	0.0351834	0.0196059	0	0.326149	0	0	0	0.35607	0.605002	0.168882	0	0	0.0985707	0	0	0	0	0	0.0574267	0.274904	0	0.0256138	0	0	0	0	0	0	0	0.0134372	0	0	0.0266312	0.0929656	0	0.0433839	0.12102	0	0.0669718	0	0	0	0.0270612	0.415462
OTU_2160	0	0	0	0	0	0	0	0	0	0	0	0	0	0.0127817	0	0	0	0.00985707	0	0	0	0	0	0	0	0	0	0	0	0	0	0	0	0	0	0	0	0	0	0	0	0	0	0	0.267857	0	0	0	0.00903179
OTU_2161	0	0	0	0	0	0	0	0	0	0	0	0	0	0	0	0	0	0.00985707	0	0	0	0	0	0	0	0	0	0	0	0.104045	0	0	0	0	0	0	0	0	0	0	0	0	0	0	0	0	0	0	0
OTU_2162	0	0	0	0	0.0176253	0	0	0	0	0	0	0	0	0	0	0	0	0.0295712	0	0	0	0	0	0	0	0	0	0	0	0	0	0	0	0	0	0	0	0	0	0.0888731	0	0	0	0	0	0	0	0	0
OTU_2163	0	0	0	0	0.0528759	0	0	0	0	0	0	0	0	0	0	0	0	0	0	0	0	0	0	0	0	0	0	0	0	0	0	0	0	0	0	0	0	0	0	0	0.0433839	0	0	0	0	0	0	0	0
OTU_2164	0	0	0	0	0	0	0	0	0	0	0	0	0	0.0170423	0	0	0	0	0	0	0	0	0	0	0	0	0	0	0	0	0	0	0	0	0	0	0	0	0	0	0	0	0	0	0	0	0	0	0.0270954
OTU_2165	0	0	0	0	0	0.0439792	0	0	0	0	0	0	0	0	0	0	0	0	0	0	0	0	0	0	0	0	0	0	0	0	0	0	0	0	0	0	0	0	0	0	0.021692	0	0	0	0	0	0	0	0
OTU_2166	0	0	0	0	0	0	0	0	0	0	0	0	0.0556359	0	0	0	0	0	0	0	0	0	0	0	0	0	0	0	0	0	0	0	0	0	0	0	0	0	0	0	0	0	0	0	0	0	0	0	0
OTU_2167	0	0	0	0	0	0	0	0	0	0	0	0.0846089	0	0	0	0	0	0	0	0	0	0	0	0	0	0	0	0	0	0	0	0	0	0	0	0	0	0	0	0	0	0	0	0	0	0	0	0	0
OTU_2168	0	0	0	0	0	0	0	0	0	0	0	0	0.0222544	0	0	0	0	0	0	0	0	0	0	0	0	0	0	0	0	0	0	0	0	0	0	0	0	0	0	0	0.021692	0	0	0	0	0	0	0.00902039	0
OTU_2169	0	0	0	0	0	0	0	0	0	0	0	0	0	0	0	0	0	0	0	0	0.088587	0	0	0	0	0	0	0	0	0	0	0	0	0	0	0	0	0	0	0	0	0	0	0	0	0	0	0	0
OTU_217	0	0	0	0	0	0	0	0	0	0	0	0	0	0	0	0	0	0	0	0	0	0	0	0	0	0.0573066	0.0292729	1.38882	0	0	0	0	0	0	0	0	0	0	0	0	0	0.037237	0	0	0	0.00534731	0.02296	0	0
OTU_2170	0	0	0	0	0.0235004	0	0	0	0	0	0	0	0	0	0	0	0	0	0	0	0	0	0	0	0	0	0	0	0	0	0	0	0	0	0	0	0	0	0	0	0.021692	0	0	0	0	0	0	0	0
OTU_2172	0	0	0	0	0	0	0	0	0.0992626	0	0	0	0	0	0	0	0	0	0	0	0	0	0	0	0	0	0	0	0	0	0	0	0	0	0	0	0	0	0	0	0	0	0	0.011162	0	0	0	0.0180408	0
OTU_2173	0	0	0	0	0	0	0	0	0.0850822	0	0	0	0	0	0	0	0	0.0394283	0	0	0	0	0	0	0	0	0	0	0.00873515	0	0	0	0	0	0	0	0	0	0	0	0	0	0	0	0	0	0	0	0
OTU_2174	0	0	0	0	0.0470008	0.00439792	0	0	0	0	0	0	0	0	0	0	0	0	0	0	0	0	0	0	0	0	0	0	0	0	0	0	0	0	0	0	0	0	0	0.0355492	0	0	0	0	0	0	0	0	0
OTU_2175	0	0	0	0	0	0	0	0	0	0	0	0	0	0	0	0	0	0	0	0	0	0	0	0	0	0	0	0	0	0	0	0	0	0	0	0	0	0	0	0	0	0	0	0	0	0	0	0	0
OTU_2176	0	0	0	0	0	0	0	0	0	0	0	0	0	0	0	0	0	0.0295712	0	0.0247847	0	0	0	0	0	0	0	0	0	0	0	0	0	0	0.0134372	0	0	0	0	0	0	0	0	0	0	0	0	0	0
OTU_2177	0	0	0	0	0	0	0	0	0	0	0	0	0	0	0	0	0	0	0	0	0	0	0	0	0.00283407	0	0	0	0	0	0	0	0	0	0	0	0	0	0	0	0	0	0	0.0334859	0	0	0	0	0
OTU_2178	0	0	0	0	0	0	0	0	0.0425411	0	0	0	0.0333816	0	0	0	0	0	0	0	0	0	0	0	0	0	0	0	0	0	0	0	0	0	0	0	0	0	0	0	0	0	0	0	0	0	0	0.00902039	0
OTU_2179	0	0	0	0	0	0	0	0	0	0	0	0	0	0	0	0	0	0	0	0.0681579	0	0	0	0	0	0	0	0	0	0	0	0	0	0	0	0	0	0	0	0	0	0	0	0	0	0	0	0	0
OTU_218	0	0	0	0	1.42177	0.299059	0	0	0	0	0	0	0	0	0	0	0	0	0	0	0	0	0	0.034456	0.0141703	0	0	0	0	0	0	0	0	0	0	0	0	0	0	2.2396	1.12798	0.0186185	0	0	0	0	0.004592	0	0
OTU_2181	0	0	0	0	0	0	0	0	0	0	0	0	0	0	0	0	0	0	0	0	0	0	0	0	0	0	0	0	0	0	0	0	0.0573888	0.0645092	0.0403117	0	0	0	0	0	0	0	0	0	0	0	0	0	0
OTU_2182	0	0	0	0	0	0	0	0	0	0	0	0	0	0	0	0	0	0.00985707	0	0	0	0	0	0	0	0	0	0	0	0	0	0	0	0	0	0	0	0	0	0	0	0	0	0	0	0	0	0	0.0632225
OTU_2183	0	0	0	0	0	0	0	0	0	0	0	0	0	0.00426058	0	0	0	0	0	0	0	0	0	0	0	0	0	0	0	0	0	0	0	0	0	0	0	0	0	0	0	0	0	0.0223239	0	0	0	0	0.00903179
OTU_2184	0	0	0	0	0	0	0	0	0.0992626	0	0	0	0.0111272	0	0	0	0	0	0	0	0	0	0	0	0	0	0	0	0	0	0	0	0	0	0	0	0	0	0	0	0	0	0	0	0	0	0	0	0
OTU_2185	0	0	0	0	0	0	0	0	0	0	0	0	0	0.029824	0	0	0	0	0	0	0	0	0	0	0	0	0	0	0	0	0	0	0	0	0	0	0	0	0	0	0	0	0	0	0	0	0	0	0.0270954
OTU_2186	0	0	0	0	0	0	0	0	0	0	0	0	0	0	0	0	0	0.0689995	0	0	0	0	0	0	0	0	0	0	0	0	0	0	0	0	0	0	0	0	0	0	0	0	0	0	0	0	0	0	0
OTU_2187	0	0	0	0	0.0176253	0	0	0	0	0	0	0	0	0	0	0	0	0	0	0	0	0	0	0	0	0	0	0	0	0	0	0	0	0	0	0	0	0	0	0	0	0.0465463	0	0	0	0	0	0	0
OTU_2188	0	0	0	0	0	0	0	0	0	0	0	0	0	0	0	0	0	0	0	0	0	0	0	0	0	0	0	0	0	0	0	0	0	0	0	0	0	0	0	0	0	0	0	0	0	0	0	0	0
OTU_2189	0	0	0	0	0	0	0	0	0	0	0	0	0	0	0	0	0	0.0689995	0	0	0	0	0	0	0	0	0	0	0	0	0	0	0	0	0	0	0	0	0	0	0	0	0	0	0	0	0	0	0
OTU_219	0	0	0	0.0118638	0.0528759	0.395813	0	0.793821	0.0709019	0	0	0	0.0890175	0.417537	0.0995973	0	0	0.266141	0	0.13012	0.177174	0	0	0.0947541	0.0226725	0.0101129	0.00365912	0	0	0	0	0.032352	0	0	0	0	0	0.0133156	0	0.0355492	0.433839	0.0558555	0	0.0892957	0	0	0	0.0631427	0.316113
OTU_2190	0	0	0	0	0	0	0	0	0	0	0	0	0	0	0	0	0	0.0591424	0	0.00619617	0	0	0	0	0	0	0	0	0	0	0	0	0	0	0	0	0	0	0	0	0	0	0	0	0	0	0	0	0
OTU_2191	0	0	0	0	0.0235004	0	0	0	0	0	0	0	0	0	0	0	0	0.00985707	0	0	0	0	0	0	0	0	0	0	0	0	0	0	0	0	0	0	0	0	0	0	0	0.037237	0	0	0	0	0	0	0
OTU_2192	0	0	0	0	0	0	0	0	0	0	0	0	0	0	0	0	0	0	0	0	0	0	0	0.0143567	0	0.0101129	0	0	0	0	0	0	0	0	0	0	0	0	0	0	0	0	0	0	0	0	0	0	0
OTU_2193	0	0	0	0	0	0	0	0	0	0	0	0	0	0	0	0	0	0	0	0	0	0	0	0	0	0	0	0	0	0	0	0	0	0	0	0	0	0	0	0	0	0	0	0.011162	0	0	0.009184	0.0631427	0
OTU_2194	0	0	0	0	0	0	0	0	0	0	0	0	0	0.0127817	0	0	0	0	0	0	0	0	0	0	0.00283407	0	0	0	0	0	0	0	0	0	0	0	0	0	0	0	0	0	0	0	0	0	0	0	0
OTU_2195	0	0	0	0	0	0	0	0	0	0	0	0	0	0	0	0	0	0	0	0	0	0	0	0	0	0.0269678	0	0	0	0	0	0	0	0	0	0	0	0	0	0	0	0	0	0	0	0	0	0	0
OTU_2196	0	0	0	0	0	0	0	0	0	0	0	0	0	0	0	0	0	0.00985707	0	0	0	0	0	0	0	0	0	0	0	0	0	0	0	0.0752607	0.0268745	0	0	0	0	0	0	0	0	0	0	0	0	0	0
OTU_2197	0	0	0	0	0	0	0	0	0	0	0	0	0	0.0127817	0	0	0	0	0	0	0	0	0	0	0	0	0	0	0	0	0	0	0	0	0	0	0	0	0	0	0	0	0	0	0	0	0	0	0.045159
OTU_2198	0	0	0	0	0	0	0	0	0	0	0	0	0	0	0.0216516	0	0	0	0	0	0.029529	0	0	0	0	0	0	0	0	0	0	0	0	0	0	0	0	0	0	0	0	0	0	0	0	0	0	0	0.00903179
OTU_2199	0	0	0	0	0	0	0	0	0	0	0	0	0	0	0	0	0	0	0	0	0	0	0	0	0	0	0	0	0	0	0	0	0	0	0	0	0	0	0	0	0	0	0	0.0334859	0	0	0	0	0
OTU_22	0	0.0496327	0.277063	0.24914	0.293755	0.149529	0.597981	0	1.12025	0	0	0	1.15723	1.67867	0.718833	1.12486	0	1.04485	0	1.27022	1.24022	0.844496	0.55607	0.617337	0.0991923	0.158436	0.00365912	0.269624	0.384347	0.741319	0.0322581	1.21551	0.0286944	0.0430061	0.0671862	0.35246	0.17984	0.719041	0.0309885	0.69321	1.01952	1.48017	0.889193	2.67887	0	0	0.02296	2.8775	2.79986
OTU_220	0	0	0	0	0	0	0	1.09419	0.226886	0	0	0	0.133526	0.029824	0	0	0	0	0	0.123923	0.310055	0.582411	0	0.100497	0	0	0	0.040698	0.296995	0.44219	0.177419	0.207977	0.286944	0.0752607	0.134372	0.0140984	0	0	0	0	0	0	0	0.156267	0	0.00534731	0.059696	0.0992242	0
OTU_2200	0	0	0	0	0	0	0	0	0	0	0	0	0	0.0127817	0	0	0	0	0	0	0	0	0	0	0	0	0	0	0	0	0	0	0	0	0	0	0	0	0	0	0	0	0	0.011162	0	0	0	0	0.00903179
OTU_2201	0	0	0	0	0	0	0	0	0	0	0	0	0	0	0	0	0	0	0	0	0	0	0	0	0	0	0	0	0	0	0	0	0	0	0	0	0	0	0	0	0	0	0	0	0	0	0	0.0360815	0.0180636
OTU_2202	0	0	0	0	0	0	0	0	0	0	0	0	0	0	0	0	0	0	0	0	0	0	0	0	0	0	0	0.040698	0	0	0	0	0	0	0	0	0	0	0	0	0	0	0	0	0	0	0	0	0
OTU_2203	0	0	0	0	0.0235004	0	0	0	0	0	0	0	0	0	0	0	0	0	0	0	0.059058	0	0	0	0	0	0	0	0	0	0	0	0	0	0	0	0	0	0	0	0	0	0	0	0	0	0	0.00902039	0
OTU_2204	0	0	0	0	0	0	0	0	0	0	0	0	0	0	0	0	0	0	0	0	0.029529	0	0	0	0	0	0	0	0	0	0	0	0	0	0	0	0	0	0	0	0	0	0	0	0	0	0	0	0.00903179
OTU_2205	0	0	0	0	0.0058751	0	0	0	0	0	0	0	0	0	0	0	0	0	0	0	0	0	0	0	0	0	0	0	0	0	0	0	0	0	0	0	0	0	0	0.0355492	0.0433839	0	0	0	0	0	0	0	0
OTU_2206	0	0	0	0	0	0	0	0	0	0	0	0	0	0	0	0	0	0	0	0	0	0	0	0	0	0	0	0	0	0	0	0	0	0	0	0	0.035968	0	0	0	0	0	0	0	0	0	0	0	0
OTU_2207	0	0	0	0	0	0	0	0	0	0	0	0	0	0	0	0	0	0	0	0	0	0	0	0	0	0	0	0	0	0	0.016129	0.0184869	0	0	0	0	0	0	0	0	0	0	0	0	0	0	0	0	0
OTU_2208	0	0	0	0	0	0	0	0	0	0	0	0	0	0	0	0	0	0	0	0	0	0	0	0	0	0	0	0	0	0	0	0	0	0	0.0134372	0	0	0	0	0	0	0	0	0	0	0	0	0	0
OTU_2209	0	0	0	0	0	0	0	0	0	0	0	0	0	0.0426058	0	0	0	0	0	0	0	0	0	0	0	0	0	0	0	0	0	0	0	0	0	0	0	0	0	0	0	0	0	0	0	0	0	0	0
OTU_221	0	0	0	0	0	0	0	0	0.113443	0	0	0	0.155781	0.0766904	0	0	0	0.0197141	0	0.0185885	0.029529	0.262085	0	0.0488127	0	0.0134839	0	0.00508725	0.663871	0.260112	1.04839	0.0924343	0	0	0	0	0	0.0399467	0.123954	0	0	0.00930925	0.136799	0.0558098	0	0	0	0.0721631	0.045159
OTU_2210	0	0	0	0	0	0	0	0	0	0	0	0	0	0	0	0	0	0	0	0	0	0	0	0	0	0	0	0	0	0	0	0	0	0	0	0	0	0	0	0	0	0.00930925	0	0	0	0	0	0	0
OTU_2211	0	0	0	0	0	0	0	0	0	0	0	0	0	0	0	0	0	0	0	0	0	0	0	0	0	0	0	0	0	0	0	0	0	0.0107515	0.0134372	0	0	0	0	0	0	0	0	0	0	0	0	0	0
OTU_2212	0	0	0	0	0	0	0	0	0	0	0	0	0	0	0	0	0	0	0	0	0	0	0	0.0287134	0	0	0	0	0	0	0	0	0	0	0	0	0	0	0	0	0	0	0	0	0	0	0	0	0
OTU_2213	0	0	0	0	0	0	0	0	0	0	0	0	0	0	0	0	0	0	0	0	0	0	0	0	0	0	0	0	0.0698812	0	0	0	0	0	0	0	0	0	0	0	0	0	0	0	0	0	0	0	0
OTU_2214	0	0	0	0	0.0058751	0	0	0	0	0	0	0	0	0	0	0	0	0	0	0	0	0	0	0	0	0.0303388	0	0	0	0	0	0	0	0	0	0	0	0	0	0	0	0	0	0	0	0	0	0	0
OTU_2215	0	0	0	0	0.0058751	0	0	0	0	0	0	0	0.100145	0	0	0	0	0	0	0	0	0	0	0	0	0	0	0	0	0	0	0	0	0	0	0	0	0	0	0	0	0	0	0	0	0	0	0	0
OTU_2216	0	0	0	0	0.0058751	0	0	0	0	0	0	0	0	0	0	0.674916	0	0	0	0	0	0	0	0	0	0	0	0	0	0	0	0	0.0286944	0	0	0	0	0	0	0.0177746	0	0	0	0	0	0	0	0	0
OTU_2217	0	0	0	0	0	0	0	0	0	0	0	0	0	0	0	0	0	0	0	0	0	0	0	0	0	0	0	0	0	0	0	0	0	0	0	0	0	0	0	0	0	0	0	0	0	0.00534731	0	0.0270612	0.00903179
OTU_2218	0	0	0	0	0	0	0	0	0	0	0	0	0	0	0	0	0	0	0	0	0	0	0	0	0	0	0	0	0	0	0	0	0	0	0	0	0	0	0	0	0	0	0	0	0	0	0	0.0270612	0
OTU_2219	0	0	0	0	0	0	0	0	0	0	0	0	0	0	0	0	0	0	0	0.00619617	0	0	0	0	0.00283407	0	0	0	0	0	0	0	0	0	0	0	0	0	0	0	0	0	0	0	0	0	0	0.0180408	0
OTU_222	0.0503525	0.0148898	0	0	0	0	0	1.69492	0.0992626	0	0	0	0	0.00852115	0	0.112486	0	0	0	0	0	0	0	0	0	0.252823	0	0.0763087	0	0	0	0.0924343	0	0	0	0	0	0.0266312	1.3635	0	0	0	0	0	1.33929	0	0.004592	0	0
OTU_2220	0	0	0	0	0	0	0	0	0	0	0	0	0	0	0	0	0	0	0	0	0	0	0	0	0	0	0	0	0	0.0260112	0	0	0	0	0	0	0	0	0	0	0.021692	0	0	0	0	0	0	0	0
OTU_2221	0	0	0	0	0	0	0	0	0	0	0	0	0	0	0	0	0	0	0	0.0495694	0	0	0	0	0	0	0	0	0	0	0	0	0	0	0	0	0	0	0	0	0	0	0	0	0	0	0	0	0
OTU_2222	0	0	0	0	0	0.00879585	0	0	0	0	0	0	0.0111272	0	0	0	0	0.0591424	0	0	0	0	0	0	0	0	0	0	0	0	0	0	0	0	0	0	0	0	0	0	0	0	0	0.011162	0	0	0	0	0
OTU_2223	0	0	0	0	0	0	0	0	0	0	0	0	0	0	0	0	0	0	0	0	0	0	0	0	0	0	0	0	0	0	0	0	0	0	0	0	0	0	0	0	0	0.0279278	0	0	0	0	0	0.0360815	0.00903179
OTU_2224	0	0	0	0	0	0	0	0	0	0	0	0	0	0	0	0	0	0	0	0	0	0	0	0	0	0.0337098	0	0	0	0	0	0	0	0	0	0	0	0	0	0	0	0	0	0	0	0	0	0	0
OTU_2225	0	0	0	0	0	0	0	0	0	0	0	0	0.111272	0	0	0	0	0	0	0	0	0	0	0	0	0	0	0	0	0	0	0	0	0	0	0	0	0	0	0	0	0	0	0	0	0	0	0	0
OTU_2226	0	0	0	0	0	0	0	0	0	0	0	0	0	0.0213029	0	0	0	0	0	0	0	0	0	0	0	0	0	0	0	0	0	0	0	0	0	0	0	0	0	0	0	0	0	0.011162	0	0	0	0	0.0361272
OTU_2227	0	0	0	0	0	0	0	0	0	0	0	0	0	0	0	0	0	0	0	0	0	0	0	0	0	0	0	0	0	0	0	0	0	0	0	0	0	0	0	0	0	0	0	0	0	0	0	0	0
OTU_2228	0	0	0	0	0	0.0439792	0	0	0	0	0	0	0	0	0	0	0	0	0	0	0	0	0	0	0	0	0	0	0	0	0	0	0	0	0	0	0	0	0	0	0	0	0	0	0	0	0	0	0
OTU_2229	0	0	0	0	0	0	0	0	0	0	0	0	0	0.0127817	0	0	0	0	0	0	0	0	0	0	0	0	0	0	0	0	0	0	0	0	0	0	0	0	0	0	0	0	0	0	0	0	0	0	0
OTU_223	0	0	0.105548	0	0.0763762	0.0219896	0.343104	0	0.127623	0	0	0	0.289307	0.110775	0.207855	0	0	0.0788566	0	0.0123923	0.103352	0.0582411	0.185357	0.017228	0	0	0	0	0	0	0	0.0415954	0	0	0	0	0	0.146471	0	0.23107	0.238612	0.437535	0	0.357183	0	0	0.02296	0.279632	0.270954
OTU_2230	0	0	0	0	0	0.0439792	0	0	0	0	0	0	0	0	0	0	0	0	0	0	0	0	0	0	0	0	0	0	0	0	0	0	0	0	0	0	0	0	0	0	0	0	0	0	0	0	0	0	0
OTU_2231	0	0	0	0	0	0	0	0	0	0	0	0	0	0	0	0	0	0	0	0	0	0	0	0	0	0	0	0	0	0	0	0	0	0	0	0	0	0	0	0	0	0	0	0	0	0.0267365	0	0	0
OTU_2232	0	0	0	0	0	0	0	0	0	0	0	0	0	0	0	0	0	0.00985707	0	0	0	0.0582411	0.0617856	0	0	0	0	0	0	0	0	0	0	0	0	0	0	0	0	0	0	0	0	0	0	0	0	0	0
OTU_2233	0	0	0	0	0	0	0	0	0	0	0	0	0	0	0	0	0	0	0	0	0	0	0	0	0	0.0303388	0	0	0	0	0	0	0	0	0.0134372	0	0	0	0	0	0	0	0	0	0	0	0	0	0
OTU_2234	0	0	0	0	0	0	0	0	0	0	0	0	0	0	0	0	0	0.00985707	0	0	0	0	0	0	0	0.0235968	0	0.0101745	0	0	0	0	0	0	0	0	0	0	0	0	0	0	0	0	0	0	0	0	0
OTU_2235	0	0	0	0	0	0	0	0	0	0	0	0	0	0	0	0	0	0.0492854	0	0	0	0	0	0	0	0	0	0	0	0	0	0	0	0	0	0	0	0	0	0	0	0	0	0	0	0	0	0	0
OTU_2236	0	0	0	0	0	0	0	0	0	0	0	0	0	0	0	0	0	0	0	0	0.103352	0	0	0	0	0	0	0	0	0	0	0	0	0	0	0	0	0	0	0	0	0	0	0	0	0	0	0	0
OTU_2237	0	0	0	0	0	0	0	0	0	0	0	0	0.0445087	0	0	0	0	0	0	0	0	0	0	0	0	0	0	0	0	0	0	0	0	0	0	0	0	0	0	0	0	0	0	0.0558098	0	0	0	0	0
OTU_2238	0	0	0	0	0	0	0	0	0	0	0	0	0	0	0	0	0	0	0	0	0	0	0	0	0.00283407	0	0	0	0	0	0	0	0	0.0107515	0	0	0	0	0	0	0	0.00930925	0	0	0	0	0	0	0
OTU_2239	0	0	0	0	0	0	0	0	0	0	0	0	0	0.029824	0	0	0	0	0	0	0	0	0	0	0	0	0	0	0	0	0	0	0	0	0	0	0	0	0	0	0	0	0	0	0	0	0	0	0
OTU_224	0.654582	0.0248164	0.0329837	0.0711828	0.0528759	0.0219896	0.460739	1.20146	0.0850822	1.34031	0.0027648	0.0307669	0.0778903	0.0213029	0.168882	0	0.0641026	0.0197141	0.0133973	0.123923	0.088587	0.0582411	0.308928	0.0373274	0	0.0303388	0	0.0661342	0.113557	0.169073	0.0483871	0.0739474	0	0	0	0	0	0.0798935	0.0929656	0	0	0.139639	0	0.0223239	0.446429	0	0.04592	0.0270612	0
OTU_2240	0	0	0	0	0.0058751	0	0	0	0	0	0	0	0.0333816	0.0127817	0	0	0	0	0	0	0	0	0	0	0	0	0	0	0	0	0	0	0	0	0	0	0	0	0	0	0	0	0	0	0	0	0	0.0180408	0.00903179
OTU_2241	0	0	0	0	0	0	0	0	0	0	0	0	0	0	0	0	0	0	0	0.0619617	0	0	0	0	0	0	0	0	0	0	0	0	0	0	0	0	0	0	0	0	0	0	0	0	0	0	0	0	0
OTU_2242	0	0	0	0	0	0	0	0	0	0	0	0	0	0	0	0	0	0	0	0	0	0	0	0	0	0	0	0	0	0	0	0	0	0	0	0	0	0	0	0	0	0.0651648	0	0	0	0	0	0	0
OTU_2243	0	0	0	0	0	0	0	0	0	0	0	0	0	0	0	0	0	0	0	0.0557655	0	0	0	0	0	0	0	0	0	0	0	0	0	0	0	0	0	0	0	0	0	0	0	0	0	0	0	0	0
OTU_2244	0	0	0	0	0	0	0	0	0	0	0	0	0	0	0	0	0	0	0	0	0	0	0	0	0	0	0	0	0	0.11705	0	0	0	0	0	0	0	0	0	0	0	0	0	0	0	0	0	0	0
OTU_2245	0	0	0	0	0	0	0	0	0	0	0	0	0	0	0	0	0	0	0	0	0	0	0	0	0	0	0	0	0	0	0	0	0	0	0	0	0	0	0	0	0	0	0	0	0	0	0	0	0.0270954
OTU_2246	0	0	0	0	0	0	0	0	0	0	0	0	0	0	0	0	0	0.00985707	0	0	0	0	0	0	0	0	0	0	0	0	0	0	0.0286944	0.0430061	0.0268745	0	0	0	0	0	0	0	0	0	0	0	0	0	0
OTU_2247	0	0	0	0	0	0.0175917	0	0	0	0	0	0	0	0	0	0	0	0	0	0	0	0	0	0	0	0	0	0	0	0	0	0	0	0	0	0	0	0	0	0	0	0	0	0	0	0	0.018368	0.00902039	0
OTU_2248	0	0	0	0	0	0	0	0	0	0	0	0	0	0	0	0	0	0	0	0	0	0	0	0	0	0	0	0	0	0	0	0	0	0	0	0	0	0	0	0	0	0	0	0	0	0	0	0	0
OTU_2249	0	0	0	0	0	0	0	0	0	0	0	0	0	0	0	0	0	0	0	0	0	0	0	0	0	0	0	0	0	0	0	0	0	0	0	0	0	0	0	0	0	0	0	0	0	0	0	0	0
OTU_225	0	0	0	0	0	0	0	0	0	0	0.0995327	1.03838	0	0	0	0	0	0	0.0187562	0	0	0	0	0.04307	0.00283407	0.0707905	0.00365912	0.0763087	0	0	0	0	0	0	0	0	0	0	0	0	0	0	0	0	0	0.19785	1.01024	0	0
OTU_2250	0	0	0	0	0	0	0	0	0	0	0	0	0	0	0	0	0.0824176	0	0	0	0	0	0	0	0	0	0	0	0	0	0	0	0	0	0	0	0	0	0	0	0	0	0	0	0	0	0	0	0
OTU_2251	0	0	0	0	0	0	0	0	0.127623	0	0	0	0	0	0	0	0	0	0	0	0	0	0	0	0	0	0	0	0	0	0	0	0	0	0	0	0	0	0	0	0	0	0	0	0	0	0	0	0
OTU_2252	0	0	0	0	0	0	0	0	0.0425411	0	0	0	0	0	0	0	0	0.00985707	0	0	0	0	0	0	0	0.00337098	0	0	0	0	0	0	0	0	0	0	0	0	0	0	0	0	0	0	0	0	0	0	0
OTU_2253	0	0	0	0	0	0	0	0	0	0	0	0	0	0	0	0	0	0	0	0	0	0	0	0	0	0	0	0	0	0	0	0	0.0573888	0.0752607	0	0	0	0	0	0	0	0	0	0	0	0	0	0	0
OTU_2254	0	0	0	0	0	0	0	0	0	0	0	0	0	0	0	0	0	0	0	0.0495694	0	0	0	0	0	0	0	0	0	0	0	0.00462171	0	0	0	0	0	0	0	0	0	0	0	0	0	0	0	0	0
OTU_2255	0	0	0	0	0	0	0	0	0	0	0	0	0	0.00852115	0	0	0	0	0	0	0	0	0	0	0	0	0	0	0	0	0	0	0	0	0	0	0	0	0	0	0	0	0	0.0446478	0	0	0	0.0180408	0.00903179
OTU_2256	0	0	0	0	0	0	0	0	0	0	0	0	0	0	0	0	0	0	0	0	0	0	0	0	0.0198385	0	0	0	0	0	0	0	0	0	0	0	0	0	0	0	0	0	0	0	0	0	0	0	0
OTU_2257	0	0	0	0	0	0	0	0	0	0	0	0	0	0	0	0	0	0	0	0	0.132881	0	0	0	0	0	0	0	0	0	0	0	0	0	0	0	0	0	0	0	0	0	0	0	0	0	0	0	0
OTU_2258	0	0	0	0	0	0	0	0	0	0	0	0	0	0	0	0	0	0	0	0	0	0	0	0	0.0255066	0	0	0	0	0	0	0	0	0	0	0	0	0	0	0	0	0	0	0	0	0	0	0	0
OTU_2259	0	0	0	0	0	0	0.0882266	0	0	0	0	0	0	0	0	0	0	0	0	0	0	0	0	0	0	0	0	0	0	0	0	0	0	0	0	0	0	0	0	0	0	0	0	0	0	0	0	0	0
OTU_226	0	0	0	0	0	0	0.176453	0	0	0	0.0193536	0.0692254	0	0	0	0	0	0	0	0	0	0	0	0.132081	0.00283407	0.384291	0.00365912	0.0305235	0.00873515	0	0.0645161	0	0	0	0	0	0	0	0	0	0	0	0	0	0	0.0427785	0.215824	0	0
OTU_2260	0	0	0	0	0.0117502	0.0307855	0	0	0	0	0	0	0	0	0	0	0	0	0	0	0	0	0	0	0	0	0	0	0	0	0	0	0	0	0	0	0	0	0	0	0	0	0	0	0	0	0	0	0
OTU_2261	0	0	0	0	0	0	0	0	0	0	0	0	0	0	0	0	0	0	0	0	0	0	0	0	0	0	0	0	0.0611461	0	0	0	0	0	0	0	0	0	0	0	0	0	0	0	0	0	0	0	0
OTU_2262	0	0	0	0	0	0	0	0	0	0	0	0	0	0	0	0	0	0	0	0	0	0	0	0	0	0	0	0	0	0	0	0	0	0	0	0	0	0	0	0	0	0	0	0	0	0	0	0	0
OTU_2263	0	0	0	0	0	0	0	0	0	0	0	0	0	0	0	0	0	0.0295712	0	0	0	0	0	0	0	0	0	0	0	0	0	0	0	0	0	0	0	0	0	0	0	0.00930925	0	0.011162	0	0	0	0	0
OTU_2264	0	0	0	0	0	0	0	0	0	0	0	0	0	0	0	0	0	0	0	0	0	0	0	0	0	0	0	0	0	0	0	0	0	0	0	0	0	0	0.278897	0	0	0	0	0	0	0	0	0	0
OTU_2265	0	0	0	0	0	0	0	0	0	0	0	0	0	0	0.0389728	0	0	0	0	0	0	0	0	0	0	0	0	0	0	0	0	0	0	0	0	0	0	0	0	0	0	0	0	0	0	0	0	0	0
OTU_2266	0	0	0	0	0	0	0	0	0	0	0	0	0	0	0	0	0	0	0	0	0	0	0	0	0	0	0	0	0	0	0	0	0	0	0	0	0	0	0	0	0	0	0	0	0.714286	0	0	0	0
OTU_2267	0	0	0	0	0	0	0	0	0	0	0	0	0.0556359	0	0	0	0	0	0	0	0	0	0	0	0	0	0	0	0	0	0	0.0138651	0	0	0	0	0	0	0	0	0	0	0	0	0	0	0	0.00902039	0
OTU_2268	0	0	0	0	0	0.00879585	0	0	0	0	0	0	0	0	0	0	0	0.0295712	0	0	0	0	0	0.00287134	0	0	0	0	0	0	0	0	0	0	0	0	0	0	0	0	0	0	0	0	0	0	0	0.00902039	0
OTU_2269	0	0	0	0	0	0	0	0	0	0	0	0	0	0	0	0	0	0	0	0	0	0	0	0	0	0	0	0	0	0	0	0	0.0286944	0.0430061	0.053749	0	0	0	0	0	0	0	0	0	0	0	0	0	0
OTU_227	0	0	0	0	0	0	0	0	0	0	0	0	0	0.0852115	0	0	0	0	0	0	0	0	0	0.0229707	0	0.86297	0.00365912	0	0	0	0	0	0	0	0	0	0	0	0	0	0	0	0	0	0	0	0	0	0
OTU_2270	0	0	0	0	0	0	0	0	0	0	0	0	0	0	0	0	0	0	0	0	0	0	0	0	0.00283407	0	0	0	0	0	0	0	0	0	0	0	0	0	0	0	0	0	0	0	0	0	0	0	0
OTU_2271	0	0	0	0	0	0	0	0	0	0	0	0	0	0.0170423	0	0	0	0	0	0	0	0	0.123571	0	0	0	0	0	0	0	0	0	0	0	0	0	0	0	0	0	0	0	0	0	0	0	0	0	0
OTU_2272	0	0	0	0	0	0	0	0	0	0	0	0	0	0	0	0	0	0.00985707	0	0	0	0	0	0	0	0	0	0	0	0	0	0	0	0	0	0	0	0	0	0	0	0	0	0	0	0	0	0.00902039	0.00903179
OTU_2273	0	0	0	0	0.0293755	0	0	0	0	0	0	0	0	0	0	0	0	0	0	0	0	0	0	0	0	0	0	0	0	0	0	0	0	0.0215031	0	0	0	0	0	0	0	0	0	0	0	0	0	0	0
OTU_2274	0	0	0	0	0	0	0	0	0	0	0	0	0	0	0	0	0	0	0	0	0	0	0	0	0.0085022	0	0	0	0	0	0	0	0	0	0	0	0	0	0	0	0	0	0	0.0446478	0	0	0	0.00902039	0
OTU_2275	0.100705	0	0	0	0	0	0	0	0	0	0	0	0	0	0	0	0	0	0	0	0	0	0	0.0143567	0	0	0	0	0	0	0	0	0	0	0.0134372	0	0	0	0	0	0	0	0	0	0	0	0	0	0
OTU_2276	0	0	0	0	0	0.0395813	0	0	0	0	0	0	0	0	0	0	0	0	0	0	0	0	0	0	0	0	0	0	0	0	0	0	0	0	0	0	0	0	0	0	0	0	0	0	0	0	0	0	0
OTU_2277	0	0	0	0	0	0	0	0	0	0	0	0	0	0	0	0	0	0	0	0	0	0	0	0	0	0	0	0	0	0	0	0	0	0	0	0	0	0	0	0	0	0	0	0	0	0	0	0	0
OTU_2278	0	0	0	0	0	0	0	0	0	0	0	0	0	0	0	0	0	0	0	0	0	0	0	0	0	0	0	0	0.00873515	0	0	0	0	0	0	0	0	0	0	0	0	0.037237	0	0	0	0	0	0	0
OTU_2279	0	0	0	0	0	0	0	0	0	0	0	0	0	0.00852115	0	0	0	0	0	0	0	0	0	0	0	0	0	0	0	0	0	0	0	0	0	0	0	0	0	0	0	0	0	0	0	0	0	0	0.0632225
OTU_228	0	0.0347429	0	0.0949104	0.0293755	0.0527751	0.0686207	0	1.47476	0	0.0082944	0	1.23512	0.0724298	0.0259819	0	0	0.128142	0	0.309809	0.561051	0.174723	0.0308928	0.0229707	0	0	0	0	0	0	0	0	0	0	0	0	0	0	0	0	0	0.0186185	0	0.100458	0	0	0	0.23453	0.0270954
OTU_2280	0	0	0	0	0	0	0	0	0	0	0	0	0	0	0	0	0	0	0	0	0	0	0	0	0	0	0	0	0	0	0.0483871	0	0	0	0	0	0	0	0	0	0	0	0	0	0	0	0	0	0
OTU_2281	0	0	0	0	0	0	0	0	0	0	0	0	0	0	0	0	0	0.0689995	0	0	0	0	0	0	0	0	0	0	0	0	0	0	0	0	0	0	0	0	0	0	0	0	0	0	0	0	0	0	0
OTU_2282	0	0	0	0	0	0	0	0	0	0	0	0	0	0	0	0	0	0	0	0	0	0	0	0	0	0	0	0	0	0	0	0.0184869	0	0	0	0	0	0	0	0	0	0	0	0	0	0	0	0	0
OTU_2283	0	0	0	0	0	0.0307855	0	0	0	0	0	0	0	0	0	0	0	0.0197141	0	0	0	0	0	0	0	0	0	0	0	0	0	0	0	0	0	0	0	0	0	0	0	0	0	0	0	0	0	0	0
OTU_2284	0	0	0	0	0	0	0	0	0	0	0	0	0	0	0	0	0	0.0197141	0	0	0	0	0	0	0	0	0	0	0	0	0	0	0	0	0	0	0	0	0	0	0	0	0	0.0223239	0	0	0	0.0180408	0
OTU_2285	0	0	0	0	0	0	0	0	0	0	0	0	0	0	0	0	0	0	0	0	0	0	0	0	0.00566813	0	0	0	0	0	0	0	0	0	0	0	0	0	0	0	0	0	0	0	0	0	0	0	0
OTU_2286	0	0	0	0	0	0	0	0	0	0	0	0	0	0	0	0	0	0	0	0	0	0.0291206	0	0	0	0	0	0	0	0	0	0	0	0	0	0	0	0	0	0	0	0	0	0	0.535714	0	0	0.0180408	0
OTU_2287	0	0	0	0	0	0	0	0	0	0	0	0	0	0	0	0	0	0	0	0	0	0	0	0	0	0.0202259	0	0	0	0	0	0	0	0.0107515	0	0	0	0	0	0	0	0	0	0	0	0	0	0	0.0180636
OTU_2288	0	0	0	0	0	0	0.0882266	0	0	0	0	0	0	0	0	0	0	0	0	0	0	0	0	0	0	0	0	0	0	0	0	0	0	0	0	0	0	0	0	0	0	0	0	0	0	0	0	0	0
OTU_2289	0	0	0	0	0	0.0131938	0	0	0	0	0	0	0	0	0	0	0	0	0	0	0	0	0	0	0.0085022	0	0	0	0	0	0	0	0	0	0	0	0	0	0	0	0.021692	0	0	0	0	0	0	0	0
OTU_229	0	0	0.125338	0	0	0.0131938	0.43133	0	0.241066	0	0	0	0	0.132078	0	0	0	0.118285	0	0.0991387	0.177174	0.320326	0.0617856	0.0689121	0.00283407	0	0	0.0101745	0.139762	0	0.225806	0.212599	0.0286944	0	0	0	0	0	0	0.0177746	0.021692	0.195494	0	0.234401	0	0	0.02296	0.180408	0.0812861
OTU_2291	0	0	0	0	0	0	0	0	0	0	0	0	0	0	0	0	0	0	0	0	0	0	0	0	0.00283407	0	0	0	0	0	0	0	0	0	0	0	0	0	0	0	0	0	0	0	0	0	0	0	0
OTU_2292	0	0	0	0	0	0	0	0	0	0	0	0	0	0	0	0	0	0	0	0	0	0	0	0	0	0	0	0	0	0	0	0	0	0	0	0	0	0	0	0	0	0	0	0	0	0	0.041328	0	0
OTU_2293	0	0	0	0	0.0352506	0	0	0	0	0	0	0	0	0	0	0	0	0.0197141	0	0	0	0	0	0	0	0	0	0	0	0	0	0	0	0	0	0	0	0	0	0	0	0	0	0	0	0	0	0	0
OTU_2294	0	0	0	0	0	0	0	0	0	0	0	0	0	0	0	0	0	0	0	0	0	0	0	0	0	0	0	0	0	0	0	0	0	0	0	0	0	0	0	0	0	0	0.307798	0	0	0	0	0	0
OTU_2295	0	0	0	0	0	0	0	0	0	0	0	0	0	0	0	0	0	0	0.00267946	0	0	0	0	0	0	0	0	0.0305235	0	0	0	0	0	0	0	0	0	0	0	0	0	0	0	0	0	0	0	0	0
OTU_2296	0	0	0	0	0.0117502	0.00439792	0	0	0	0	0	0	0	0	0	0	0	0	0	0	0	0	0	0	0	0	0	0	0	0	0	0	0	0	0	0	0	0	0	0.0355492	0.0433839	0	0	0	0	0	0	0	0
OTU_2297	0	0	0	0	0.0293755	0	0	0	0	0	0	0	0	0	0	0.449944	0	0	0	0	0	0	0	0	0	0	0	0	0	0	0	0	0	0	0	0	0	0	0	0	0	0	0	0	0	0	0	0	0
OTU_2298	0	0	0	0	0.0528759	0	0	0	0	0	0	0	0	0	0	0	0	0	0	0	0	0	0	0	0	0	0	0	0	0	0	0	0	0	0	0	0	0	0	0	0	0	0	0	0	0	0	0	0
OTU_2299	0	0	0	0	0	0.0307855	0	0	0	0	0	0	0	0	0	0	0	0	0	0	0	0	0	0	0	0	0	0	0	0	0	0	0	0	0	0	0	0	0	0	0.021692	0	0	0	0	0	0	0	0
OTU_23	0.503525	0.00496327	5.36975	4.9828	0.828388	0.72126	0.833252	1.26582	0.76574	0	0.406425	2.24598	1.10159	0.498487	0.207855	0.112486	0.0549451	0.660424	0.00535891	0.439928	0.191939	0.553291	0.463392	0.109111	0.728355	0.573066	0.0146365	0.152617	0.00873515	0.507218	0.016129	0.531497	0.200861	0.161273	0.120935	0.296067	0.071936	5.76565	3.5017	0.515464	0.889371	1.06125	0.957592	1.18317	0	0.379659	1.99293	0.811835	0.424494
OTU_230	0	0	0.0527739	0	0.0881264	0.057173	0.156847	0	0.283607	0	0	0	0.144653	0.187465	0.0433032	0	0	0.0985707	0	0	0	0.203844	0.154464	0.0660407	0	0	0	0	0.122292	0	0	0.249572	0	0	0	0	0	0	0	0.195521	0.021692	0.0279278	0	0.189753	0	0	0	0.162367	0.108382
OTU_2300	0	0	0	0	0	0	0	0	0	0	0	0	0	0	0	0	0	0.00985707	0	0	0	0	0	0	0	0	0	0	0	0	0	0	0	0	0	0	0	0	0	0	0	0	0	0	0	0	0	0	0
OTU_2301	0	0	0.0197902	0	0	0	0	0	0	0	0	0	0	0	0	0	0	0	0	0	0	0	0	0	0	0	0	0	0	0	0	0	0	0	0	0	0	0.0665779	0	0	0	0	0	0	0	0	0	0	0
OTU_2302	0	0	0	0	0	0	0	0	0	0	0	0	0	0.00852115	0	0	0	0.0295712	0	0	0	0	0	0	0	0	0	0	0	0	0	0	0	0	0	0	0	0	0	0	0	0	0	0	0	0	0	0	0.0180636
OTU_2303	0	0	0	0	0	0	0	0	0	0	0	0	0	0	0	0	0	0	0	0	0	0	0	0	0	0	0	0	0	0	0	0	0	0	0	0	0	0	0	0	0	0	0	0	0	0	0	0	0.0270954
OTU_2304	0	0	0	0	0	0	0	0	0	0	0	0	0	0	0	0	0	0	0.0107178	0	0	0	0	0	0	0	0	0	0	0	0	0	0	0	0	0	0	0	0	0	0	0	0	0	0	0	0	0	0
OTU_2305	0	0	0	0	0	0.00879585	0	0	0	0	0	0	0	0	0	0	0	0	0	0	0	0	0	0	0	0	0	0	0	0	0	0	0	0	0	0	0	0	0	0	0.021692	0	0	0.0223239	0	0	0	0	0
OTU_2306	0	0	0	0	0	0	0	0	0	0	0	0	0	0.00852115	0	0	0	0	0	0	0	0	0	0	0	0	0	0	0.0174703	0	0	0	0	0	0	0	0	0	0	0	0	0	0	0	0	0	0	0	0.00903179
OTU_2307	0	0	0	0	0	0	0	0	0	0	0	0	0	0	0	0	0	0	0	0	0	0	0	0	0	0	0	0	0	0	0	0	0	0	0	0	0	0	0	0	0	0	0	0.0446478	0	0	0	0	0
OTU_2308	0	0	0	0	0	0	0	0	0	0	0	0	0	0.0170423	0	0	0	0.0295712	0	0	0	0	0	0	0	0	0	0	0	0	0	0	0	0	0	0	0	0	0	0	0	0	0	0	0	0	0	0	0
OTU_2309	0	0	0	0	0	0	0	0	0	0	0	0	0	0	0	0	0	0	0	0	0	0	0	0.025842	0	0	0	0	0	0	0	0	0	0	0	0	0	0	0	0	0	0	0	0	0	0	0	0	0
OTU_231	0.553877	0.0595593	0	0	0	0	2.11744	0	0	0	0	0	0	0	0	0	0	0.285855	0	0.0309809	0.132881	0	0.185357	0	0	0	0	0	0	0	0	0	0	0	0	0.183279	0.04496	0	0	0	0	1.49879	0	0	0	0	0	0	0
OTU_2310	0	0	0	0	0.0235004	0.0131938	0	0	0	0	0	0	0	0	0	0	0	0	0	0	0	0	0	0	0	0	0	0	0	0	0	0	0	0	0	0	0	0	0	0.0177746	0.021692	0	0	0	0	0	0	0	0
OTU_2311	0	0	0	0	0	0	0	0	0	0	0	0	0	0	0	0	0	0	0	0	0	0	0	0	0	0	0	0	0	0	0	0	0	0	0	0	0	0	0	0	0	0.0279278	0	0	0	0	0	0	0
OTU_2312	0	0	0	0	0	0	0	0	0	0	0	0	0	0	0	0	0	0	0	0	0	0	0	0	0	0	0	0	0	0	0	0	0	0	0	0	0	0	0	0.0177746	0	0	0	0	0	0	0	0	0.0361272
OTU_2313	0	0	0	0	0	0	0	0	0	0	0	0	0.0890175	0	0	0	0	0	0	0	0	0	0	0	0	0	0	0	0	0	0	0	0	0	0	0	0	0	0	0	0	0	0	0.011162	0	0	0	0	0
OTU_2314	0	0	0	0	0	0	0	0	0	0	0	0	0	0	0	0	0	0	0	0	0	0	0	0.0229707	0	0	0	0	0	0	0	0	0	0	0	0	0	0	0	0.0177746	0	0	0	0	0	0	0	0	0
OTU_2315	0	0	0	0	0	0	0	0	0	0	0	0	0	0	0	0	0	0	0	0	0	0	0	0.025842	0	0	0	0	0	0	0	0	0	0	0	0	0	0	0	0	0	0	0	0	0	0	0	0	0
OTU_2316	0	0	0	0	0	0	0	0	0	0	0	0	0	0	0	0	0	0.0197141	0	0	0	0	0	0	0	0.00337098	0	0	0	0	0	0	0	0.0107515	0	0	0	0	0	0	0	0	0	0	0	0	0	0	0.0180636
OTU_2317	0	0	0	0	0	0	0	0	0.127623	0	0	0	0	0	0	0	0	0	0	0	0	0	0	0	0	0	0	0	0	0	0	0	0	0	0	0	0	0	0	0	0	0	0	0	0	0	0	0	0
OTU_2318	0	0	0	0	0	0	0	0	0	0	0	0	0	0.0213029	0	0	0	0	0	0	0	0	0	0	0	0	0	0	0	0	0	0	0	0	0	0	0	0	0	0	0	0	0	0	0	0	0	0	0.0180636
OTU_2319	0	0	0	0	0	0	0	0	0	0	0	0	0	0	0	0	0	0	0	0	0	0	0	0	0	0	0	0	0	0	0	0	0	0	0	0	0	0	0	0	0	0	0	0	0	0	0	0	0
OTU_232	0	0	0	0	0	0	0	0	0	0	0	0	0	0	0	0	0	0	0	0	0	0	0	0	0	0.364065	0	0.234013	0	0	0	0	0	0	0	0	0	0	0	0	0	0	0	0	0	0	0	0	0
OTU_2320	0	0	0	0	0	0	0	0	0	0	0	0	0	0	0	0	0	0	0	0	0	0	0	0	0	0	0	0	0	0	0	0	0.0860832	0.0322546	0.0268745	0	0	0	0	0	0	0	0	0	0	0	0	0	0
OTU_2321	0	0	0	0	0	0	0	0	0	0	0	0	0	0	0	0	0	0	0	0	0.103352	0	0	0	0	0	0	0	0	0	0	0	0	0	0	0	0	0	0	0	0	0	0	0	0	0	0	0	0
OTU_2322	0	0	0	0	0	0	0	0	0	0	0	0	0	0	0	0	0	0	0	0	0	0	0	0	0	0	0	0	0	0	0	0	0	0	0	0	0	0	0	0	0	0	0	0	0	0	0	0	0
OTU_2323	0	0	0	0	0	0	0	0	0	0	0	0	0	0	0	0	0	0	0	0	0	0	0	0	0	0	0	0	0	0	0	0	0	0	0	0	0	0	0	0	0	0	0	0	0	0	0	0	0
OTU_2324	0	0	0	0	0	0	0	0	0	0	0	0	0	0	0	0	0	0	0	0	0	0	0	0.0143567	0.00566813	0	0	0	0	0	0	0	0	0	0.0134372	0	0	0	0	0	0	0	0	0	0	0	0	0	0
OTU_2325	0	0	0	0	0	0	0	0	0	0	0	0	0	0	0	0	0	0	0	0	0	0	0	0	0	0	0	0	0	0	0	0	0	0	0	0	0	0	0	0	0	0	0	0	0	0	0	0	0.00903179
OTU_2326	0	0	0	0	0.0470008	0	0	0	0	0	0	0	0	0	0	0	0	0	0	0	0	0	0	0	0	0	0	0	0	0	0	0	0	0	0	0	0	0	0	0	0	0	0	0	0	0	0	0	0
OTU_2327	0	0	0	0	0	0	0	0	0	0	0	0	0	0	0	0	0	0	0	0	0	0	0	0	0.00566813	0	0	0	0	0	0	0	0	0	0	0	0	0	0	0	0	0	0	0	0	0.00534731	0.02296	0	0
OTU_2328	0	0	0	0	0	0	0	0	0	0	0	0	0	0	0	0	0	0	0	0	0	0	0	0	0	0	0	0	0	0	0	0.0369737	0	0	0	0	0	0	0	0	0	0	0	0	0	0	0	0	0
OTU_2329	0	0	0	0	0	0	0	0	0	0	0	0	0	0	0	0	0	0	0	0	0	0	0	0	0	0	0	0	0	0	0	0	0	0	0	0	0	0	0	0	0	0	0	0	0	0	0	0	0
OTU_233	0	0	0	0	0	0	0	0	0.127623	0	0	0	0.0333816	0.22155	0.0909366	0	0	0.00985707	0	0	0	0	0	0	0.00283407	0	0	0	0	0	0	0.0184869	0	0	0	0	0	0	0	0	0	0	0	0.479964	0	0	0.018368	0.180408	1.59863
OTU_2330	0	0	0	0	0	0	0	0	0	0	0	0	0	0.00426058	0	0	0	0	0	0	0	0	0	0	0	0	0	0	0	0	0	0.0231086	0	0	0	0	0	0	0	0	0	0	0	0	0	0	0	0	0
OTU_2331	0	0	0	0	0	0	0	0	0	0.261523	0	0	0	0	0	0	0	0	0	0	0	0	0	0	0	0	0	0	0	0	0	0	0	0	0	0	0	0	0	0	0	0	0	0	0	0	0	0	0
OTU_2332	0	0	0	0	0	0	0	0	0	0	0	0	0	0	0	0	0	0	0	0	0	0	0	0	0.0085022	0.00674195	0	0	0	0	0	0	0.0286944	0.0107515	0	0	0	0	0	0	0	0	0	0	0	0	0	0	0
OTU_2333	0	0	0	0	0	0.0175917	0	0	0	0	0	0	0	0	0	0	0	0	0	0	0	0	0	0	0	0	0	0	0	0	0	0	0	0	0	0	0	0	0	0	0.021692	0	0	0	0	0	0	0	0
OTU_2334	0	0	0	0	0	0	0	0	0	0	0	0	0	0	0	0.224972	0	0	0	0	0	0	0	0	0	0	0	0	0	0	0.0806452	0	0	0	0	0	0	0	0	0	0	0	0	0	0	0	0	0	0
OTU_2335	0	0	0	0	0	0	0	0	0	0	0	0	0	0	0	0	0	0	0	0	0	0	0	0	0	0	0	0.040698	0	0	0	0	0	0	0	0	0	0	0	0	0	0	0	0	0	0	0	0	0
OTU_2336	0	0	0	0	0	0	0	0	0	0	0	0	0	0	0	0	0	0	0	0	0	0	0	0	0	0	0	0	0	0	0	0	0	0	0	0	0	0	0	0	0	0	0	0	0	0	0	0	0
OTU_2337	0	0	0	0	0.0058751	0	0	0	0	0	0	0	0	0	0	0	0	0	0	0	0	0	0	0	0	0	0	0	0	0	0	0	0	0	0	0	0	0.0399467	0	0	0	0	0	0	0	0	0	0	0
OTU_2338	0	0	0	0	0	0	0	0	0	0	0	0	0	0	0	0	0	0	0	0	0	0	0	0	0.00283407	0	0	0	0	0	0	0	0	0	0	0	0	0	0	0	0	0	0	0	0	0	0	0	0
OTU_2339	0	0	0	0	0	0	0	0	0	0	0	0	0	0	0	0	0	0	0	0	0	0	0	0	0	0	0	0	0	0	0	0	0.0573888	0.0215031	0.053749	0	0	0	0	0	0	0	0	0	0	0	0	0	0
OTU_234	0	0	0	0	0.276129	0.12754	0	0	0	0	0	0	0	0	0	0	0	0.0197141	0	0	0	0	0	0.051684	0.00283407	0.532614	0	0	0	0	0	0	0	0	0	0	0	0	0	0.391042	0.0867679	0	0	0	0	0	0	0	0
OTU_2340	0	0	0	0	0.0058751	0	0	0	0	0	0	0	0	0.00852115	0	0	0	0	0	0	0	0	0	0	0	0	0	0	0	0	0	0	0	0	0	0	0	0	0	0	0.021692	0	0	0	0	0	0	0	0.00903179
OTU_2341	0	0.0148898	0	0	0.0117502	0	0	0	0	0	0	0	0	0	0	0	0	0.00985707	0	0	0	0	0	0	0	0	0	0	0	0	0	0	0	0	0	0	0.017984	0	0	0	0	0	0	0	0	0	0	0	0
OTU_2342	0	0	0	0	0	0	0	0	0	0	0	0	0	0	0	0	0	0	0	0	0	0	0	0	0	0	0	0	0	0	0	0	0	0	0	0	0	0	0	0	0	0	0	0	0	0	0	0	0
OTU_2343	0	0	0	0	0	0	0	0	0	0	0	0	0	0	0	0	0	0	0	0	0	0	0	0	0	0	0	0	0.0611461	0	0	0	0	0	0	0	0	0	0	0	0	0	0	0	0	0	0	0	0.00903179
OTU_2344	0	0	0	0	0.0058751	0	0	0	0	0	0	0	0	0.00852115	0	0	0	0	0	0	0	0	0	0	0	0	0	0	0	0	0	0	0	0	0	0	0	0	0	0	0	0.00930925	0	0	0	0	0.013776	0	0.00903179
OTU_2345	0	0	0	0	0	0	0	0	0	0	0	0	0	0	0	0	0	0.0394283	0	0	0	0	0	0	0	0	0	0	0	0	0	0	0	0.0107515	0	0	0	0	0	0	0	0	0	0	0	0	0	0	0
OTU_2346	0	0	0	0	0	0	0	0	0	0	0	0	0	0	0	0	0	0	0	0	0	0	0	0	0	0	0	0	0	0	0	0.0369737	0	0	0	0	0	0	0	0	0	0	0	0	0	0	0	0	0
OTU_2347	0	0	0	0	0	0	0	0	0	0	0	0	0	0	0	0	0	0	0	0	0	0	0	0	0	0	0	0	0.0698812	0	0	0	0	0	0	0	0	0	0	0	0	0	0	0	0	0	0	0	0
OTU_2348	0	0	0	0.0949104	0	0	0	0	0	0	0	0	0	0	0	0	0	0	0	0	0	0	0	0	0	0	0	0	0	0	0	0	0	0	0	0	0	0	0	0	0	0	0	0	0	0	0	0	0
OTU_2349	0	0	0	0	0	0	0	0	0	0	0	0	0	0	0	0	0	0	0	0	0	0	0	0.017228	0	0	0	0	0	0	0	0	0	0	0	0	0	0	0	0	0	0	0	0	0	0	0	0	0
OTU_235	0	0	0.0659674	0	0.0470008	0.0131938	0	0	0.0567215	0	0	0	0.0445087	0	0	0	0.0274725	0.00985707	0	0	0	0	0	0	0	0.0404517	0	0	0	0	0.0645161	0	2.066	2.11805	1.57216	0	0	0	0.433839	0	0	0.0186185	0	0	0	0	0.013776	0	0
OTU_2351	0	0	0	0	0	0	0	0	0	0	0	0	0	0.00426058	0	0	0	0	0	0	0	0	0	0	0	0	0	0	0	0	0	0	0	0	0	0	0	0	0	0	0	0	0	0	0	0	0	0	0
OTU_2352	0	0	0	0	0	0	0	0	0	0	0	0	0	0	0	0	0	0	0	0	0	0	0	0	0.0085022	0	0	0	0	0	0	0	0	0	0	0	0	0	0	0	0	0	0	0	0	0	0	0	0
OTU_2353	0	0	0	0	0	0	0	0	0	0	0	0	0	0	0	0	0	0	0	0	0	0	0	0	0	0	0	0	0	0	0	0	0	0.0322546	0.0671862	0	0	0	0	0	0	0	0	0	0	0	0	0	0
OTU_2354	0	0	0	0	0	0	0	0	0	0	0	0	0	0.0170423	0	0	0	0.0197141	0	0	0	0	0	0	0	0	0	0	0	0	0	0	0	0	0	0	0	0	0	0	0	0	0	0	0	0	0	0	0.0180636
OTU_2355	0	0	0	0	0	0	0	0	0	0	0	0	0	0	0	0	0.0732601	0	0	0	0	0	0	0	0	0	0	0	0	0	0	0	0	0	0	0	0	0	0	0	0	0	0	0	0	0	0	0	0
OTU_2356	0	0	0	0	0.0176253	0	0	0	0	0	0	0	0	0	0	0	0	0	0	0	0	0	0	0	0	0	0	0	0	0	0	0	0	0	0	0	0	0	0	0.0355492	0.021692	0	0	0	0	0	0	0	0
OTU_2357	0	0	0	0	0	0.00439792	0	0	0	0	0	0	0	0	0	0	0	0	0	0	0	0	0	0	0	0	0	0	0	0	0	0	0	0	0	0	0	0	0	0	0	0	0	0	0	0	0	0	0
OTU_2358	0	0	0	0	0	0	0	0	0	0	0	0	0	0	0	0	0	0	0	0	0	0	0	0	0	0.0101129	0	0	0	0	0	0	0	0	0	0	0	0	0	0	0	0	0	0	0	0	0	0	0
OTU_2359	0	0	0	0	0	0	0	0	0	0	0	0	0	0	0	0	0	0	0	0	0	0	0	0	0	0	0	0	0	0	0	0	0	0	0	0	0	0	0	0	0	0	0	0	0	0	0	0	0
OTU_236	0	0	0	0.189821	0	0	0	0	0.0141804	0	0	0	0.155781	0.0937327	0	0	0	0.0788566	0	0	0	0	0	0.0861401	0.204053	0.0101129	0	0	0.00873515	0	0	0	0	0	0	0	0	0	0.278897	0	0	0.0558555	0	0.0446478	0	0	0	0.00902039	0.045159
OTU_2360	0	0	0	0	0	0	0	0	0	0	0	0	0	0	0	0	0	0	0	0	0	0	0	0	0	0	0	0	0	0	0	0.032352	0	0	0	0	0	0	0	0	0	0	0	0	0	0	0	0	0
OTU_2361	0	0	0	0.0830466	0	0	0	0	0.0141804	0	0	0	0	0	0	0	0	0	0	0	0	0	0	0	0	0	0	0	0	0	0	0	0	0	0	0	0	0	0	0	0	0	0	0	0	0	0	0	0
OTU_2362	0	0	0	0	0	0	0	0	0	0	0	0	0	0	0	0	0	0.0394283	0	0	0	0	0	0	0	0	0	0	0	0	0	0	0	0	0	0	0	0	0	0	0	0	0	0	0	0	0.004592	0.00902039	0
OTU_2363	0	0	0	0	0.0176253	0	0	0	0	0	0	0	0	0	0.00433032	0	0	0.0295712	0	0	0	0	0	0	0	0	0	0	0	0	0	0	0	0	0	0	0	0	0	0.0177746	0	0	0	0	0	0	0	0	0
OTU_2364	0	0	0	0	0	0	0	0	0.0709019	0	0	0	0	0	0	0	0	0	0	0	0	0	0	0	0	0	0	0	0	0	0	0	0	0	0	0	0	0	0	0	0	0	0	0.0223239	0	0	0	0	0
OTU_2365	0	0	0	0	0	0	0	0	0	0	0	0	0	0	0	0	0	0	0	0	0	0	0	0	0	0	0	0	0	0.0130056	0	0	0	0	0	0	0	0	0	0	0	0	0	0	0	0	0	0	0
OTU_2366	0	0	0	0	0	0	0	0	0	0.261523	0	0	0	0	0	0	0	0	0	0	0	0	0	0	0	0	0	0	0	0	0	0	0	0	0	0	0	0	0	0	0	0	0	0	0	0	0	0	0
OTU_2367	0	0	0	0	0	0	0	0	0	0	0	0	0	0	0	0	0	0	0	0	0	0	0	0	0	0	0	0	0	0	0	0	0	0	0	0	0	0	0	0	0	0	0	0	0	0	0	0.0360815	0
OTU_2368	0	0	0	0	0	0	0	0	0	0	0	0	0	0	0	0	0	0	0	0	0	0	0	0	0	0	0	0	0	0	0	0	0.0286944	0.0322546	0.053749	0	0	0	0	0	0	0	0	0	0	0	0	0	0
OTU_2369	0	0	0	0	0	0	0	0	0	0	0	0	0	0	0	0	0	0	0	0	0	0	0	0	0.0141703	0	0	0	0	0	0	0	0	0	0	0	0	0	0	0	0	0	0	0	0	0	0	0	0
OTU_237	0.302115	0.00992654	0.0197902	0	0.0293755	0.0351834	0	0	0	0	0	0	0	0.0170423	0.0346425	0	0	0.0394283	0	0.0185885	0	0	0	0.0143567	0	0.293275	0.00365912	0.244188	0.00873515	0.104045	0	0.0693257	0	0	0	0.140984	0	0.0798935	0	0	0.021692	0.325824	0	0.0223239	0	0	0.013776	0.0360815	0.0180636
OTU_2370	0	0	0	0	0	0	0	0	0	0	0	0	0	0	0	0	0	0.0197141	0	0	0	0	0	0	0	0	0	0	0	0	0	0	0	0	0	0	0	0	0	0.0177746	0	0	0	0	0	0	0	0	0
OTU_2371	0	0	0	0	0	0	0	0	0	0	0	0	0	0	0	0	0	0	0	0	0	0	0	0	0	0	0	0	0	0	0	0	0.0860832	0.0107515	0.053749	0	0	0	0	0	0	0	0	0	0	0	0	0	0
OTU_2372	0	0	0	0	0	0	0	0	0	0	0	0	0	0	0	0	0	0	0	0	0	0	0	0	0	0	0	0.040698	0	0	0	0	0	0	0	0	0	0	0	0	0	0	0	0	0	0	0	0	0
OTU_2373	0	0	0	0	0	0	0	0	0	0	0	0	0	0	0	0.787402	0	0	0	0	0	0	0	0	0	0	0	0	0	0	0	0	0	0	0	0	0	0	0	0	0	0	0	0	0	0	0	0	0
OTU_2374	0	0	0	0	0	0	0	0	0	0	0	0	0	0	0	0	0	0	0	0	0	0	0	0.017228	0.00283407	0	0	0	0	0	0	0	0	0	0	0	0	0	0	0	0	0	0	0	0	0	0	0	0
OTU_2375	0	0	0	0	0	0	0	0	0	0	0	0	0	0	0	0	0	0	0	0	0	0	0	0.0229707	0	0	0	0	0	0	0	0	0	0	0	0	0	0	0	0	0	0	0	0	0	0	0	0	0
OTU_2376	0	0	0	0	0	0	0	0	0	0	0	0	0	0	0	0.674916	0	0	0	0	0	0	0	0	0.00283407	0	0	0	0	0	0	0	0	0	0	0	0	0	0	0	0	0	0	0	0	0	0	0	0
OTU_2377	0	0	0	0	0	0	0	0	0	0	0	0	0	0	0	0	0	0	0	0	0	0	0	0.0200993	0	0	0	0	0	0	0	0	0	0	0	0	0	0	0	0	0	0	0	0	0	0	0	0	0
OTU_2378	0	0	0	0	0	0.0131938	0	0	0	0	0	0	0	0	0	0	0	0	0	0	0	0	0	0	0	0	0	0	0	0	0	0	0	0	0	0	0	0	0	0	0	0	0	0	0	0	0	0	0
OTU_2379	0	0	0	0	0	0	0	0	0	0	0	0	0	0	0	0	0	0	0	0.0247847	0	0	0	0	0	0	0	0	0	0	0	0	0	0	0	0	0	0	0	0	0	0	0	0	0	0	0	0	0
OTU_238	0	0.0248164	0.131935	0	0.0352506	0	0.00980296	0	0.0850822	0	0	0	0.111272	0.0681692	0.151561	0.674916	0	0.118285	0	0.328397	0.059058	0.436808	0.21625	0	0	0	0.00365912	0	0.0611461	0.065028	0.193548	0.221842	0	0	0	0.0422952	0	0.0532623	0	0.0177746	0.021692	0.260659	0.341997	0.0558098	0	0	0	0.0451019	0.0632225
OTU_2380	0	0	0	0	0	0.0175917	0	0	0	0	0	0	0	0	0	0	0	0	0	0	0	0	0	0	0	0	0	0	0	0	0	0	0	0	0.0134372	0	0	0	0	0	0.021692	0	0	0.0223239	0	0	0	0	0
OTU_2381	0	0	0	0	0	0	0	0	0	0	0	0	0	0.00852115	0	0	0	0.00985707	0	0	0	0	0	0	0	0	0	0	0	0	0	0	0	0	0	0	0	0	0	0.0177746	0	0	0	0	0	0	0	0.0360815	0
OTU_2382	0	0	0	0	0	0	0	0	0	0	0	0	0	0	0	0	0.0732601	0	0	0	0	0	0	0	0	0	0	0	0	0	0	0	0	0	0	0	0	0	0	0	0	0	0	0	0	0	0	0	0
OTU_2383	0	0	0	0	0	0	0	0	0	0	0	0	0	0.0213029	0	0	0	0	0	0	0	0	0	0	0	0	0	0	0	0	0	0	0	0	0	0	0	0	0	0	0	0	0	0	0	0	0	0	0.0270954
OTU_2384	0	0	0	0	0	0	0	0	0	0	0	0	0.0890175	0	0	0	0	0	0	0	0	0	0	0	0	0	0	0	0	0	0	0	0	0	0	0	0	0	0	0	0	0	0	0	0	0	0	0	0
OTU_2385	0	0	0	0	0	0	0	0	0	0	0	0	0	0	0	0	0	0	0	0	0	0	0	0	0	0	0	0	0	0	0	0	0	0	0	0	0	0	0	0	0	0	0	0	0	0	0	0	0
OTU_2386	0	0	0	0	0	0	0	0	0	0	0	0	0.0890175	0	0	0	0	0	0	0	0	0	0	0	0	0	0	0	0	0	0	0	0	0	0	0	0	0	0	0	0	0	0	0	0	0	0	0	0
OTU_2387	0	0	0	0	0	0	0	0	0	0	0	0	0	0.0340846	0	0	0	0	0	0	0	0	0	0	0	0	0	0	0	0	0	0	0	0	0	0	0	0	0	0	0	0	0	0	0	0	0	0	0
OTU_2388	0	0	0	0	0.0411257	0	0	0	0	0	0	0	0	0	0	0	0	0	0	0	0	0	0	0	0	0	0	0	0	0	0	0	0	0	0	0	0	0	0	0.0177746	0	0	0	0	0	0	0	0	0
OTU_2389	0	0	0	0	0	0	0	0	0	0	0	0	0	0	0	0	0	0	0	0	0	0	0	0	0	0	0	0	0	0.104045	0	0	0	0	0	0	0	0	0	0	0	0	0	0	0	0	0	0	0
OTU_239	0	0	0	0	0	0	0	0	0	0	0	0	0	0	0	0	0	0	0	0	0	0.232964	0	0.0229707	0	0	0	0	2.24493	0	0.016129	0	0	0	0	0	0	0	0	0	0	0	0.239398	0.0223239	0	0	0	0	0.00903179
OTU_2390	0	0	0	0	0	0	0	0	0	0	0	0	0	0	0	0	0	0	0	0	0	0	0	0.0229707	0	0	0	0	0	0	0	0	0	0	0	0	0	0	0	0	0	0	0	0	0	0	0	0	0
OTU_2391	0	0	0	0.0949104	0	0	0	0	0	0	0	0	0	0	0	0	0	0	0	0	0	0	0	0	0	0	0	0	0	0	0	0	0	0	0	0	0	0	0	0	0	0	0	0	0	0	0	0	0
OTU_2392	0	0	0	0	0.0470008	0	0	0	0	0	0	0	0	0	0	0	0	0	0	0	0	0	0	0	0	0	0	0	0	0	0	0	0	0	0	0	0	0	0	0	0	0	0	0	0	0	0	0	0
OTU_2393	0	0	0	0	0	0	0	0	0	0	0	0	0	0	0	0	0	0.0394283	0	0	0	0	0	0	0	0	0	0	0	0	0	0	0	0	0.0134372	0	0	0	0	0	0	0	0	0	0	0	0	0	0
OTU_2394	0	0	0	0	0	0	0	0	0	0	0	0	0.0890175	0	0	0	0	0	0	0	0	0	0	0	0	0	0	0	0	0	0	0	0	0	0	0	0	0	0	0	0	0	0	0	0	0	0	0	0
OTU_2395	0	0	0	0	0	0	0	0	0	0	0	0	0	0	0	0	0	0	0	0	0	0	0	0	0	0	0	0	0	0	0	0	0	0	0	0	0	0	0	0	0	0	0	0	0	0	0	0	0.00903179
OTU_2396	0	0	0	0	0	0	0	0	0	0	0	0	0	0	0	0	0	0.00985707	0	0	0	0	0.0617856	0	0	0	0	0	0	0	0	0	0	0	0	0	0	0	0	0	0	0	0	0	0	0	0	0	0
OTU_2397	0	0	0	0	0	0	0	0	0	0	0	0	0	0	0	0	0	0	0	0	0	0	0	0	0	0	0	0	0	0	0	0	0.0286944	0.0107515	0.0134372	0	0	0	0	0.0177746	0.021692	0	0	0	0	0	0	0.00902039	0.00903179
OTU_2398	0.0503525	0	0	0	0	0	0	0	0	0	0	0	0	0	0	0	0	0	0	0	0	0	0	0	0	0	0	0	0	0	0.0645161	0	0	0	0	0	0	0	0	0	0	0	0	0	0	0	0	0	0
OTU_2399	0	0	0	0	0	0	0	0	0	0	0	0	0	0	0	0	0	0	0	0	0	0	0	0	0	0	0	0	0	0.0260112	0	0	0	0	0	0	0	0	0	0	0	0	0	0	0	0	0	0	0
OTU_24	0.302115	0.0694858	0.415595	0.581326	0.0411257	0.0131938	1.82335	1.63055	0.638117	0	0	0.0153834	0.767776	0.374931	0.355086	0	0	0.33514	0.00267946	0.45232	0.310055	1.1357	1.08125	0.608723	0	0.0404517	0	0.040698	3.49406	1.23553	4.24194	2.52808	0	0.0107515	0	0.535739	0.071936	0.852197	0.557794	0	0.021692	1.79669	2.08618	0.948767	0.0892857	0	0.087248	1.72289	0.559971
OTU_240	0	0	0	0	0	0.562934	0	0	0.255247	0	0	0	0.133526	0.127817	0.281471	0	0	0.226713	0	0.148708	0.0738225	0	0.586963	0	0	0	0	0	0	0	0	0	0	0	0	0	0	0.0133156	0	0	0.737527	0	0	0.145105	0	0.00534731	0	0.216489	0.0903179
OTU_2400	0	0	0	0.0830466	0	0	0	0	0	0	0	0	0	0	0	0	0	0	0	0	0	0	0	0	0	0	0	0	0	0	0	0	0	0	0	0	0	0	0	0	0	0	0	0	0	0	0	0	0
OTU_2401	0	0	0	0	0	0	0	0	0	0	0	0	0	0	0	0	0	0	0	0	0	0	0	0	0	0.0134839	0	0	0	0	0	0	0	0	0	0.0140984	0	0	0	0	0	0	0	0	0	0	0	0	0
OTU_2402	0	0.0198531	0	0	0	0	0	0	0	0	0	0	0	0	0	0	0	0	0	0	0	0	0	0.00287134	0.00283407	0	0	0	0	0	0	0	0	0	0	0	0	0	0	0	0	0	0	0	0	0	0	0	0
OTU_2403	0	0	0	0	0	0	0	0	0	0	0	0	0	0	0	0	0	0	0	0	0	0	0	0	0	0	0	0	0	0	0	0	0	0	0	0	0	0	0	0	0	0	0	0	0	0	0	0	0
OTU_2404	0	0	0	0	0	0	0	0	0	0	0	0	0	0	0	0	0	0	0	0	0	0	0	0	0	0	0	0	0.0611461	0	0	0	0	0	0	0	0	0	0	0	0	0	0	0	0	0	0	0	0
OTU_2405	0	0	0	0	0	0	0	0	0	0	0	0	0	0	0	0	0	0	0	0.0123923	0	0	0	0	0.00283407	0	0	0	0	0	0	0	0	0	0	0	0	0.0399467	0	0	0	0	0	0	0	0	0	0	0
OTU_2406	0	0	0	0	0	0	0	0	0	0	0	0	0	0	0	0	0	0	0	0	0	0	0	0	0.0170044	0	0	0	0	0	0	0	0	0	0	0	0	0	0	0	0	0	0	0	0	0	0	0	0
OTU_2407	0	0	0	0	0	0	0	0	0	0	0	0	0	0	0	0	0	0	0	0	0	0	0	0	0	0	0	0	0	0	0	0	0	0	0	0	0	0	0	0	0	0	0	0	0	0	0	0	0
OTU_2408	0	0	0	0	0	0	0	0	0	0	0	0	0	0.00426058	0	0	0	0	0	0.00619617	0	0	0	0	0	0	0	0	0	0	0	0	0	0	0	0	0	0	0	0	0	0	0	0	0	0	0	0	0.00903179
OTU_2409	0	0	0	0	0	0	0	0	0	0	0	0	0	0	0	0	0	0	0	0	0	0	0	0	0	0	0	0	0	0	0	0	0	0	0	0	0	0	0	0	0	0	0	0.0223239	0	0	0.009184	0.0270612	0
OTU_241	0	0	0	0	0.29963	0.0791626	0	0	0	0	0	0	0	0	0	0	0	0.0591424	0	0	0.0147645	0	0	0.255549	0.0368429	0.0438227	0	0.0457852	0	1.44362	0	0	0	0	0	0	0	0.0133156	0	0.248845	0.021692	0.0279278	0	0.011162	0	0	0.009184	0.0180408	0
OTU_2410	0	0	0	0	0	0	0	0	0	0	0	0	0	0	0	0	0	0	0	0	0	0	0	0	0	0	0	0	0	0.0130056	0	0	0	0	0	0	0	0	0	0	0	0	0	0	0	0	0	0	0
OTU_2411	0	0	0	0	0	0	0	0	0	0	0	0	0	0	0	0	0	0	0	0	0	0	0	0.00861401	0	0	0	0	0	0	0	0	0	0	0	0	0	0	0	0	0	0	0	0	0	0	0	0	0.0270954
OTU_2412	0	0	0	0	0	0	0	0	0	0	0	0	0	0	0	0	0	0	0	0	0	0	0	0	0	0	0	0	0	0	0	0	0	0	0	0	0	0	0	0	0	0	0	0	0	0	0	0	0
OTU_2413	0	0	0	0	0	0	0	0	0	0	0	0	0	0	0	0	0	0.0197141	0	0	0	0	0	0	0	0	0	0	0	0	0	0	0	0	0	0	0	0	0	0	0	0	0	0	0	0	0	0	0
OTU_2414	0	0	0	0	0	0	0	0	0	0	0	0	0	0	0	0	0	0	0	0	0	0	0	0	0.00566813	0	0	0	0	0	0	0	0	0	0	0	0	0	0	0	0	0	0	0	0	0	0	0.0180408	0
OTU_2415	0	0	0	0	0	0	0	0	0	0	0	0	0	0	0	0	0	0	0	0	0.0738225	0	0	0	0	0	0	0	0	0	0	0	0	0	0	0	0	0	0	0	0	0	0	0	0	0	0	0	0
OTU_2416	0	0	0	0	0	0	0	0	0	0	0	0	0	0	0	0	0	0	0	0	0	0	0	0	0	0	0	0.0356107	0	0	0	0	0	0	0	0	0	0	0	0	0	0	0	0	0	0	0	0	0
OTU_2417	0	0	0	0	0	0	0	0	0	0	0	0	0	0	0	0	0	0	0	0	0	0	0	0	0.0198385	0	0	0	0	0	0	0	0	0	0	0	0	0	0	0	0	0	0	0	0	0	0	0	0
OTU_2418	0	0	0	0	0	0	0	0	0	0	0	0	0	0	0	0	0	0.0197141	0	0	0	0	0	0.0114853	0	0	0	0	0	0	0	0	0	0	0	0	0	0	0	0	0	0	0	0	0	0	0	0	0
OTU_2419	0	0	0	0	0	0	0	0	0	0	0	0	0	0.00426058	0	0	0	0	0	0	0	0	0	0	0.00283407	0	0	0	0	0	0	0	0	0	0	0	0	0	0	0	0	0	0	0	0	0	0	0	0.0361272
OTU_242	0	0.0148898	0	0	0	0	0	0	0	0	0	0	0	0	0	0	0	0	0	0	0	0.0291206	0.0617856	0.0373274	0	0	0	0	0.829839	0.208089	0.693548	0.642418	0	0	0	0	0	0.0665779	0	0	0	0	0	0	0	0	0	0.0180408	0
OTU_2420	0	0	0	0	0	0.0219896	0	0	0	0	0	0	0	0	0	0	0	0	0	0	0	0	0	0	0	0	0	0	0	0	0	0	0	0	0	0	0	0	0	0	0	0	0	0	0	0	0	0	0
OTU_2421	0	0	0	0	0	0	0	0	0	0	0	0	0	0	0	0	0	0	0	0	0	0	0	0	0	0	0	0	0	0	0	0	0.0573888	0.0430061	0.0134372	0	0	0	0	0	0	0	0	0	0	0	0	0	0
OTU_2423	0	0	0	0	0	0	0	0	0	0	0	0	0	0	0	0	0	0.00985707	0	0	0	0	0	0	0	0	0	0	0	0	0	0	0	0	0	0	0	0	0	0	0	0	0	0.0334859	0	0	0	0	0
OTU_2424	0	0	0	0	0	0	0	0	0	0	0	0	0	0	0	0	0	0	0	0	0	0	0	0	0	0.0235968	0	0	0	0	0	0	0	0	0	0	0	0	0	0	0	0	0	0	0	0	0	0	0
OTU_2425	0	0	0	0	0	0	0	0	0	0	0	0	0	0.0170423	0	0	0	0	0	0	0	0	0	0	0	0	0	0	0	0	0	0	0	0	0	0	0	0	0	0	0	0	0	0	0	0	0	0	0
OTU_2426	0	0	0.0461772	0	0	0	0	0	0	0	0	0	0	0	0	0	0	0	0	0	0	0	0	0	0	0	0	0	0	0	0	0	0	0	0	0	0	0	0	0	0	0	0	0	0	0	0	0	0
OTU_2427	0	0	0	0	0	0	0	0	0	0	0	0	0	0	0	0	0	0	0	0	0	0	0	0	0	0	0	0	0	0	0	0	0	0.0430061	0.0134372	0	0	0	0	0	0	0	0	0	0	0	0	0	0
OTU_2428	0	0	0.0197902	0	0	0	0.0196059	0	0	0	0	0	0	0	0	0	0	0	0	0	0	0	0	0	0	0	0	0	0	0	0	0	0	0	0	0	0	0	0	0	0	0.0186185	0	0	0	0	0	0	0
OTU_2429	0	0	0	0	0	0	0	0	0	0	0	0	0	0	0	0	0	0	0	0	0.029529	0	0	0	0	0	0	0	0	0	0	0	0	0	0	0	0	0	0	0	0	0	0	0	0	0	0	0	0
OTU_243	0	0	0	0	0.058751	0.00439792	0	0	0.0567215	0	0	0	0.133526	0.170423	0	0	0	0.16757	0	0	0	0	0	0	0	0	0	0	0	0	0	0	0	0	0	0	0	0	0	0.0355492	0.21692	0	0	0.770175	0	0.00534731	0	0.46004	1.13801
OTU_2430	0	0	0	0	0	0	0	0	0	0	0	0	0	0	0	0	0	0.0591424	0	0	0	0	0	0	0	0	0	0	0	0	0	0	0	0	0	0	0	0	0	0	0	0	0	0	0	0	0	0	0
OTU_2431	0	0.00496327	0	0	0	0.0219896	0	0	0	0	0	0	0	0	0	0	0	0	0	0	0	0	0	0	0	0	0	0	0	0	0	0	0	0	0	0	0.008992	0	0	0	0	0	0	0	0	0	0	0	0
OTU_2432	0	0	0	0	0	0	0	0	0	0	0	0	0	0	0	0	0	0	0	0	0	0	0	0	0	0	0	0	0	0	0	0	0	0	0	0	0	0	0	0	0	0	0	0	0	0	0	0.00902039	0.0180636
OTU_2433	0	0	0	0	0	0	0	0	0	0	0	0	0	0	0	0	0	0	0	0	0	0	0	0	0	0	0	0	0	0	0	0	0	0	0	0	0	0	0	0	0	0	0	0	0	0	0.018368	0	0
OTU_2434	0	0	0	0	0	0	0	0	0	0	0	0	0	0	0	0	0	0	0	0	0	0	0	0	0	0	0	0	0	0	0	0	0	0	0	0	0	0	0	0	0	0	0	0	0	0	0	0	0
OTU_2435	0	0	0	0	0	0	0	0	0	0	0	0	0	0	0	0	0	0.0295712	0	0	0	0	0	0	0	0	0	0	0	0	0	0	0	0	0	0	0	0	0	0	0	0	0	0	0	0	0	0	0
OTU_2436	0	0	0	0	0	0	0	0	0	0	0	0	0	0	0	0	0	0.0492854	0	0	0	0	0	0	0	0	0	0	0	0	0	0	0	0	0	0	0	0	0	0	0	0	0	0	0	0	0	0	0
OTU_2437	0	0	0	0	0	0.0219896	0	0	0	0	0	0	0	0	0	0	0	0	0	0	0	0	0	0	0	0	0	0	0	0	0	0	0	0	0	0	0	0	0	0	0.0433839	0	0	0	0	0	0	0	0
OTU_2438	0	0	0	0	0	0	0	0	0	0	0	0	0	0	0	0	0	0.0295712	0	0	0	0	0	0	0	0	0	0	0	0	0	0.00924343	0	0	0	0	0	0	0	0	0	0	0	0	0	0	0	0	0
OTU_2439	0	0	0	0	0	0	0	0	0	0	0	0	0	0.0127817	0	0	0	0.0394283	0	0	0	0	0	0	0	0	0	0	0	0	0	0	0	0	0	0	0	0	0	0	0	0	0	0	0	0	0	0	0
OTU_244	3.42397	0.0446694	0	0	0	0	0.127438	0	0	0	0	0	0	0.00852115	0	0	0	0	0	0	0	0	0	0	0	0	0	0	0	0	0	0	0	0	0	3.32722	0.152864	0.0133156	0	0	0	1.07987	0	0	0	0	0	0	0
OTU_2440	0	0	0	0	0	0	0	0	0	0	0	0	0	0	0	0	0	0	0	0	0	0	0	0.017228	0	0	0	0	0	0	0	0	0	0	0	0	0	0	0	0	0	0	0	0	0	0	0	0	0
OTU_2441	0	0	0	0.0830466	0	0	0	0	0	0	0	0	0	0	0	0	0	0	0	0	0	0	0	0	0	0	0	0	0	0	0	0	0	0	0	0	0	0	0	0	0	0	0	0	0	0	0	0	0
OTU_2442	0	0	0	0	0	0	0	0	0	0	0	0	0	0	0	0	0	0	0	0	0	0	0	0	0	0	0	0	0	0	0	0	0.0573888	0.0322546	0.0268745	0	0	0	0	0	0	0	0	0	0	0	0	0	0
OTU_2443	0	0	0	0	0	0	0	0	0	0	0.013824	0	0	0	0	0	0	0	0	0	0	0	0	0	0	0	0	0	0	0	0	0	0	0	0	0	0	0	0	0	0	0	0	0	0	0.0106946	0	0	0
OTU_2444	0	0	0	0	0	0	0	0	0	0	0	0	0	0	0	0	0	0	0	0	0	0	0	0	0.0113363	0	0	0	0	0	0	0	0	0.0107515	0	0	0	0	0	0	0	0	0	0	0	0	0	0	0
OTU_2445	0	0	0	0	0	0	0	0	0	0	0	0	0	0	0	0	0	0.0197141	0	0	0	0	0	0	0	0	0	0	0	0	0	0	0	0	0.0134372	0	0	0	0	0	0	0	0	0	0	0	0	0	0
OTU_2446	0	0	0	0	0	0	0	0	0	0	0	0	0	0	0	0	0	0	0	0	0	0	0	0	0	0	0	0	0	0	0	0	0	0.0645092	0.0134372	0	0	0	0	0	0	0	0	0	0	0	0	0	0
OTU_2447	0	0	0	0	0.0293755	0	0	0	0	0	0	0	0	0	0	0	0	0	0	0	0	0	0	0	0	0	0	0	0	0	0	0	0.0286944	0	0	0	0	0	0	0	0.021692	0	0	0	0	0	0	0	0
OTU_2448	0	0	0	0	0	0	0	0	0	0	0	0	0	0	0	0	0	0	0	0	0	0	0	0	0	0	0	0	0	0	0	0.032352	0	0	0	0	0	0	0	0	0	0	0	0	0	0	0	0	0
OTU_2449	0	0	0	0	0	0	0	0	0	0	0	0	0	0	0	0	0	0	0	0	0	0	0	0	0	0	0	0	0	0	0	0	0	0	0	0	0	0	0	0	0	0	0.239398	0	0	0	0	0	0
OTU_245	0	0	0	0	0.0058751	0	0	0	0	0	0	0	0	0.0127817	0	0	0	0	0	0	0	0	0	0.106239	0.0113363	0.0707905	0	0	0	0	0	0	0	0	0	0	0	0	0	0	0	0	0	0.011162	0	0	0	0.0360815	0
OTU_2450	0	0	0	0	0	0	0	0	0	0	0	0	0	0	0	0	0	0.0689995	0	0	0	0	0	0	0	0	0	0	0	0	0	0	0	0	0	0	0	0	0	0	0	0	0	0	0	0	0	0	0
OTU_2451	0	0	0	0	0	0	0	0	0	0	0	0	0	0	0	0	0	0	0	0	0	0	0	0	0	0	0	0	0	0	0	0	0	0	0	0	0	0	0	0	0	0	0	0	0	0	0	0	0
OTU_2452	0	0	0	0	0.0176253	0	0	0	0	0	0	0	0	0	0	0	0	0	0	0	0	0	0	0	0	0	0	0	0	0	0	0	0	0	0	0	0	0	0	0.0710985	0	0	0	0	0	0	0	0	0
OTU_2453	0	0	0	0	0	0	0	0	0	0	0	0	0	0	0	0	0	0	0	0	0	0	0	0	0.0113363	0	0	0	0	0	0	0	0	0	0	0	0	0	0	0	0	0	0	0	0	0	0	0	0
OTU_2454	0	0	0	0	0	0	0	0	0.0567215	0	0	0	0	0	0	0	0	0	0	0	0	0	0	0	0	0	0	0	0	0	0	0	0	0	0	0	0	0	0	0	0	0	0	0.011162	0	0	0	0.0180408	0
OTU_2455	0	0	0	0	0	0	0	0	0	0	0	0	0	0	0	0	0	0	0	0	0	0	0	0	0	0	0	0	0	0	0	0	0	0	0	0	0	0	0	0	0	0	0.239398	0	0	0	0	0	0
OTU_2456	0	0	0	0	0	0	0	0	0	0	0	0	0	0	0	0	0	0	0	0	0	0	0	0	0	0	0	0	0	0	0	0	0	0	0	0	0	0	0	0	0	0	0	0	0	0	0	0	0
OTU_2457	0	0	0	0	0	0	0	0	0	0	0	0	0	0	0	0	0	0	0	0	0	0	0	0	0	0	0	0	0	0	0	0	0	0	0	0	0	0	0	0	0	0	0	0	0	0	0	0	0
OTU_2458	0	0	0	0	0	0	0	0	0	0	0	0	0	0	0	0	0	0	0	0	0	0	0	0	0	0	0	0	0.0524109	0	0	0	0	0	0	0.0140984	0	0	0	0	0	0	0	0	0	0	0	0	0
OTU_2459	0	0	0	0	0	0	0	0	0	0	0	0	0	0	0	0	0	0	0	0	0	0	0	0	0	0	0	0	0	0	0	0	0	0.0430061	0.0403117	0	0	0	0	0	0	0	0	0	0	0	0	0	0
OTU_246	0	0	0	0	0	0	0	0	0	0	0	0	0.0556359	0.0127817	0.0476335	0	0	0.33514	0	0.0867464	0.221468	0.0873617	0.0308928	0	0	0	0	0	0	0	0	0	0	0	0	0	0	0	0	0	0.0433839	0.0279278	0	0.0334859	0	0	0.018368	0.0541223	0.117413
OTU_2460	0	0	0	0	0	0	0	0	0	0	0	0	0	0	0	0	0	0	0	0	0	0	0	0	0	0	0	0	0	0.0910391	0	0	0	0	0	0	0	0	0	0	0	0	0	0	0	0	0	0	0
OTU_2461	0	0	0	0	0.0176253	0.00439792	0	0	0	0	0	0	0	0	0	0	0	0	0	0	0	0	0	0	0	0	0	0	0	0	0	0	0	0	0	0	0	0	0	0.0533239	0	0	0	0	0	0	0	0	0
OTU_2462	0	0	0	0	0	0	0	0	0	0	0	0	0	0	0	0	0	0	0	0	0	0	0	0	0	0	0	0	0	0	0	0	0	0	0	0	0	0	0	0	0	0	0	0	0	0	0	0	0
OTU_2463	0	0	0	0	0	0	0	0	0	0	0	0	0	0	0	0	0	0	0	0	0	0	0	0.00574267	0.00566813	0	0	0	0	0	0	0	0	0	0	0	0	0	0	0	0	0	0	0	0	0	0	0	0
OTU_2464	0	0	0	0	0	0	0	0	0	0	0	0	0	0	0	0	0	0	0	0	0	0.145603	0	0	0	0	0	0	0	0	0	0	0	0	0	0	0	0	0	0	0	0	0	0	0	0	0	0	0
OTU_2465	0	0	0	0	0	0	0	0	0	0	0	0	0	0	0	0	0	0	0	0	0	0	0	0	0	0	0	0	0	0	0	0	0	0	0	0	0	0	0	0	0	0	0.239398	0	0	0	0	0	0
OTU_2466	0	0	0	0	0	0	0	0	0	0	0	0	0	0	0	0	0	0.0197141	0	0	0	0	0	0	0	0	0	0	0	0	0	0	0	0	0	0	0	0	0	0	0	0	0	0	0	0	0	0	0
OTU_2467	0.100705	0	0	0	0	0	0	0	0	0	0	0	0	0	0	0	0	0	0	0	0	0	0	0	0	0	0	0	0	0	0	0	0	0.0215031	0	0.0281968	0	0	0	0	0	0	0	0	0	0	0	0	0
OTU_2468	0	0	0	0	0	0	0	0	0	0	0	0	0	0	0	0	0	0	0	0	0	0	0	0	0	0	0	0	0	0	0	0	0	0	0	0	0	0	0	0	0	0	0	0	0	0	0	0	0
OTU_2469	0	0	0	0	0	0	0	0	0	0	0	0	0	0	0	0	0	0	0	0	0	0	0	0	0	0	0	0	0	0	0	0	0	0	0	0	0	0	0	0	0	0	0	0	0	0.0160419	0	0	0
OTU_247	0	0	0	0	0.0940015	1.44252	0	0	0	0	0	0	0	0.0468663	0.264149	0	0	0.0492854	0	0.00619617	0	0	0	0	0	0	0	0	0	0	0	0	0	0.0107515	0	0	0	0.0266312	0	0	0.672451	0	0	0	0	0	0	0	0
OTU_2470	0	0	0	0	0	0	0	0	0	0	0	0	0	0.0127817	0	0	0	0	0	0	0	0	0	0	0	0	0	0	0	0	0	0	0	0	0	0	0	0	0	0	0	0	0	0	0	0	0	0.00902039	0.0180636
OTU_2471	0	0	0	0	0	0	0	0	0	0	0	0	0	0	0	0	0	0	0	0	0	0	0	0	0	0	0	0	0	0	0	0	0	0	0	0	0	0	0	0	0	0	0	0	0	0	0	0	0
OTU_2472	0	0	0	0	0	0	0	0	0	0	0	0	0	0	0	0	0	0.00985707	0	0	0	0	0	0	0	0	0	0	0	0	0	0	0	0	0	0	0	0	0	0	0	0	0	0	0	0	0	0.00902039	0
OTU_2473	0	0	0	0	0	0	0	0	0	0	0	0	0	0	0	0	0	0	0	0	0	0	0	0	0	0	0	0	0	0	0	0	0.0286944	0.0322546	0.0403117	0	0	0	0	0	0	0	0	0	0	0	0	0	0
OTU_2474	0	0.00496327	0	0	0	0	0	0	0	0	0	0	0	0	0	0	0	0	0	0	0	0	0	0	0	0	0	0	0	0	0	0.0277303	0	0	0	0	0	0	0	0	0	0	0	0	0	0	0	0	0
OTU_2475	0	0	0	0	0	0	0	0	0	0	0	0	0	0	0	0	0	0	0	0	0	0	0	0	0	0.0235968	0	0	0	0	0	0	0	0	0	0	0	0	0	0	0	0	0	0	0	0	0	0	0
OTU_2476	0	0	0	0	0	0	0	0	0	0	0	0	0	0	0	0	0	0	0	0	0	0.0873617	0	0	0	0	0	0	0	0	0	0	0	0	0	0	0	0	0	0	0	0	0	0	0	0	0	0	0
OTU_2477	0	0	0	0	0	0	0	0	0	0	0	0	0	0	0	0	0	0	0	0	0	0	0	0	0	0	0	0	0	0	0	0	0	0	0	0	0	0	0	0	0	0	0	0	0	0	0	0	0
OTU_2478	0	0	0	0	0	0	0	0	0	0	0	0	0	0	0	0	0	0	0	0	0	0	0.21625	0	0	0	0	0	0	0	0	0	0	0	0	0	0	0	0	0	0	0	0	0	0	0	0	0	0
OTU_2479	0	0	0	0	0	0	0	0	0	0	0	0	0	0	0	0	0	0	0	0	0	0	0	0	0	0	0	0	0	0	0	0	0	0	0	0	0	0	0	0	0	0	0	0	0.0892857	0	0	0	0
OTU_248	0	0	0	0	0	0	0	0	0	0	0	0	0	0.00426058	0	0	0	0.0394283	0	0	0	0.320326	0.710534	0	0	0	0	0	0	0	0	0.0508388	0	0	0	0	0	0	0	0	0	0.00930925	0	0	0	0	0	0	0
OTU_2480	0	0	0	0	0	0	0	0	0	0	0	0	0	0	0	0	0	0.0197141	0	0	0	0	0	0	0	0	0	0	0	0	0	0	0	0	0	0	0	0	0	0	0	0.0465463	0	0	0	0	0	0	0
OTU_2481	0	0	0	0	0	0	0	0	0	0	0	0	0	0.029824	0	0	0	0	0	0	0	0	0	0	0	0	0	0	0	0	0	0	0	0	0	0	0	0	0	0	0	0	0	0	0	0	0	0	0
OTU_2482	0	0	0	0	0	0	0	0	0	0	0	0	0	0	0	0	0	0	0	0	0	0.0291206	0	0	0	0	0	0	0	0	0	0	0	0	0	0	0	0	0	0	0	0	0	0.0334859	0	0	0	0	0
OTU_2483	0	0	0.0461772	0	0	0	0	0	0	0	0	0	0	0	0	0	0	0	0	0	0	0	0	0	0	0	0	0	0	0	0	0	0	0	0	0	0	0	0	0	0	0	0	0	0	0	0	0	0
OTU_2484	0	0	0	0	0	0	0	0	0	0	0	0	0	0	0	0	0	0.0689995	0	0	0	0	0	0	0	0	0	0	0	0	0	0	0	0	0	0	0	0	0	0	0	0	0	0	0	0	0	0	0
OTU_2485	0	0	0	0	0	0	0	0	0	0	0	0	0	0.029824	0	0	0	0	0	0	0	0	0	0	0	0	0	0	0	0	0	0	0	0	0	0	0	0	0	0	0	0	0	0	0	0	0	0	0
OTU_2486	0	0	0	0	0	0	0	0	0	0	0	0	0	0	0	0	0	0	0	0	0.029529	0.0582411	0	0	0	0	0	0	0	0	0	0	0	0	0	0	0	0	0	0	0	0	0	0	0	0	0	0	0
OTU_2487	0	0	0	0	0.0235004	0.00879585	0	0	0	0	0	0	0	0	0	0	0	0	0	0	0	0	0	0	0	0	0	0	0	0	0	0	0	0	0	0	0	0	0	0.0177746	0	0	0	0	0	0	0	0	0
OTU_2488	0	0	0	0	0	0	0	0	0	0	0	0	0	0	0	0	0	0	0	0	0	0	0	0	0	0	0	0	0	0	0.0967742	0	0	0	0	0	0	0	0	0	0	0	0	0	0	0	0	0	0
OTU_2489	0	0	0	0	0	0	0	0	0	0	0	0	0	0	0	0	0	0	0	0	0	0	0	0.0200993	0	0	0	0	0	0	0	0	0	0	0	0	0	0	0	0	0	0	0	0	0	0	0	0	0
OTU_249	0	0	0.0461772	0	0.146877	0.123142	0	0	0.141804	0	0	0	0.211416	0.204508	0	0	0	0.0887137	0	0.167297	0.029529	0	0.308928	0.126339	0	0	0	0	0	0.0260112	0	0.00462171	0	0	0	0.0422952	0	0.186418	0	0.355492	0.0433839	0.307205	0	0.591584	0	0	0.009184	0.207469	0.180636
OTU_2490	0	0	0	0	0	0	0	0	0	0	0	0	0.0778903	0	0	0	0	0	0	0	0	0	0	0	0	0	0	0	0	0	0	0	0	0	0	0	0	0	0	0	0	0	0	0	0	0	0	0	0
OTU_2491	0	0	0	0	0	0	0	0	0	0	0	0	0	0	0	0	0	0	0	0	0.0442935	0	0	0	0	0	0	0	0	0	0	0	0	0	0	0	0	0	0	0	0	0	0	0	0	0	0	0	0
OTU_2492	0	0	0	0	0	0	0	0	0	0	0	0	0	0.0255635	0	0	0	0	0	0	0	0	0	0	0	0.00337098	0	0	0	0	0	0	0	0	0	0	0	0	0	0	0	0	0	0	0	0	0	0	0
OTU_2493	0	0	0	0	0	0	0	0	0	0	0	0	0	0.0255635	0	0	0	0	0	0	0	0	0	0	0	0	0	0	0	0	0	0	0	0	0	0	0	0	0	0	0	0	0	0	0	0	0	0	0
OTU_2494	0	0	0	0	0	0	0	0	0	0	0	0	0	0.00426058	0	0	0	0	0	0	0	0	0	0	0	0	0	0	0	0.0520224	0	0	0	0	0	0	0	0	0	0	0	0	0	0	0	0	0	0	0.00903179
OTU_2495	0	0	0	0	0	0	0	0	0	0	0	0	0	0	0	0	0	0.00985707	0.00803837	0	0	0	0	0	0	0	0	0	0.00873515	0	0	0	0	0	0	0	0	0	0	0	0	0	0	0	0	0	0	0	0
OTU_2496	0	0	0	0	0	0	0	0	0	0	0	0	0	0	0	0	0	0	0	0	0	0	0	0	0	0	0	0	0	0	0.112903	0	0	0	0	0	0	0	0	0	0	0	0	0	0	0	0	0	0
OTU_2497	0	0	0	0	0	0	0	0	0	0	0	0	0.0445087	0	0	0	0	0	0	0	0	0	0	0	0	0	0	0	0	0	0	0	0	0	0	0	0	0	0	0	0	0	0	0	0	0	0	0	0
OTU_2498	0	0	0	0	0	0	0	0	0	0	0	0	0	0	0	0	0	0.00985707	0	0	0	0	0	0	0	0	0	0	0	0	0	0	0	0	0	0	0	0	0	0.0355492	0	0	0	0	0	0	0	0	0
OTU_2499	0	0	0	0	0	0	0	0	0	0	0	0	0	0	0	0	0	0	0	0	0	0	0	0	0	0	0	0	0	0	0	0	0	0	0	0	0	0	0	0	0	0	0	0	0	0	0	0.0541223	0
OTU_25	0.251762	0.0645225	2.84979	4.9828	0.0352506	0.00879585	0.43133	0.257455	1.48894	0.392285	0.0165888	0.207676	1.10159	0.174684	0.1429	0	0	0.620996	0.00267946	0.359378	1.10734	0.902737	0.525178	0.32159	0.0198385	0.0168549	0.00365912	0.386631	3.77358	1.84679	2.53226	1.50668	0	0.0107515	0.0134372	0.380657	0.080928	1.38482	5.73288	0.248845	0.0650759	1.19158	1.26539	0.334859	0	0.0481258	0.574	1.04636	0.198699
OTU_250	0	0	0	0	1.01052	0.167121	0	0	0	0	0	0	0.178035	0.119296	0	0	0	0.0887137	0	0.117727	0.250997	0	0	0	0	0	0	0	0	0	0	0	0	0	0	0	0	0	0	0.728759	0.455531	0.00930925	0	0	0	0	0	0.0270612	0.126445
OTU_2500	0	0	0	0	0	0	0	0	0	0	0	0	0	0	0	0	0	0	0	0	0	0	0	0	0	0	0	0	0	0	0	0	0.0286944	0.0107515	0.053749	0	0	0	0	0	0	0	0	0	0	0	0	0	0
OTU_2501	0	0	0	0	0	0	0	0	0	0	0	0	0	0	0.0216516	0	0	0	0	0	0	0	0	0	0	0	0	0	0	0	0	0	0	0	0	0	0	0	0	0	0	0	0	0	0	0	0	0	0
OTU_2502	0	0	0	0	0	0	0	0	0	0	0	0	0	0	0	0	0	0	0	0	0	0	0	0	0	0	0	0	0	0	0	0	0	0	0	0	0	0	0	0	0	0	0	0	0	0	0	0	0
OTU_2503	0	0	0	0	0	0	0	0	0	0	0	0	0	0.00426058	0	0	0	0	0	0	0	0	0	0	0	0	0	0	0	0	0	0	0	0	0	0	0	0	0	0	0	0	0	0	0	0	0	0	0
OTU_2504	0	0	0	0	0	0	0	0	0	0	0	0	0	0	0	0	0	0	0	0	0	0	0	0	0	0	0	0	0	0	0	0	0	0	0	0	0	0	0	0	0	0	0	0	0	0	0	0	0
OTU_2505	0	0	0	0	0	0	0	0	0	0	0	0	0	0	0	0	0	0	0	0	0	0	0	0	0	0	0	0.0305235	0	0	0	0	0	0	0	0	0	0	0	0	0	0	0	0	0	0	0	0	0
OTU_2506	0	0	0	0	0	0	0	0	0	0	0	0	0	0	0	0	0	0	0	0	0	0	0	0	0.00283407	0	0	0	0	0	0	0	0	0	0	0	0	0	0	0	0	0	0	0	0	0	0	0	0
OTU_2507	0	0	0	0	0	0	0	0	0	0	0	0	0	0	0	0	0	0	0	0.037177	0	0	0	0	0	0	0	0	0	0	0	0	0	0	0	0	0	0	0	0	0	0	0	0	0	0	0	0	0
OTU_2508	0	0	0	0	0	0	0	0	0	0	0	0	0	0	0	0	0	0	0	0	0	0	0	0	0	0	0	0.0305235	0	0	0	0	0	0	0	0	0	0	0	0	0	0	0	0	0	0	0	0	0
OTU_2509	0	0	0	0	0	0	0	0	0	0	0	0	0	0	0	0	0	0	0	0	0	0	0	0	0	0	0	0	0	0	0	0	0	0	0	0	0	0	0	0	0	0	0	0	0	0	0	0	0
OTU_251	0	0	0	0	0	0	0	0	0	0	0	0	0	0	0	0	0	0	0	0	0	0	0	0	0	0.475308	0	0	0	0	0	0	0	0	0	0	0	0	0	0	0	0	0	0	0	0	0	0	0
OTU_2510	0	0	0	0	0	0	0	0	0	0	0	0	0	0	0	0	0	0	0	0	0	0	0	0	0	0	0	0	0	0	0	0.0231086	0	0	0	0	0	0	0	0	0	0	0	0	0	0	0	0	0.00903179
OTU_2511	0	0	0	0	0	0	0	0	0	0	0	0	0	0	0	0	0	0	0	0	0	0	0	0	0.0170044	0	0	0	0	0	0	0	0	0	0	0	0	0	0	0	0	0	0	0	0	0	0	0	0
OTU_2512	0	0	0	0	0	0	0	0	0	0.196143	0	0	0	0	0	0	0	0	0	0	0	0	0	0	0	0	0	0	0	0	0	0	0	0	0	0	0	0	0	0	0	0	0	0	0	0	0	0	0
OTU_2513	0	0	0	0	0	0	0	0	0	0	0	0	0	0.0255635	0	0	0	0	0	0	0	0	0	0	0	0	0	0	0	0	0	0	0	0	0	0	0	0	0	0	0	0	0	0	0	0	0	0	0
OTU_2514	0	0	0	0	0	0	0	0	0	0	0	0	0	0	0	0	0	0	0	0	0.088587	0	0	0	0	0	0	0	0	0	0	0	0	0	0	0	0	0	0	0	0	0	0	0	0	0	0	0	0
OTU_2515	0	0	0	0	0	0	0	0	0	0	0	0	0	0	0	0	0	0	0	0	0	0	0	0	0	0	0	0	0	0	0	0	0	0	0	0	0	0	0	0	0	0.0558555	0	0	0	0	0	0	0
OTU_2516	0	0	0	0	0	0	0	0	0	0	0	0	0	0	0	0	0	0.00985707	0	0	0	0	0	0	0	0	0	0	0	0	0	0	0	0	0	0	0	0	0	0	0	0	0	0.011162	0	0	0	0	0
OTU_2517	0	0	0	0	0.0235004	0	0	0	0	0	0	0	0	0	0	0	0	0	0	0	0	0	0	0	0	0	0	0	0	0	0	0	0	0	0	0	0	0	0	0.0177746	0	0	0	0	0	0	0	0	0
OTU_2518	0	0	0	0	0	0	0	0	0	0	0	0	0	0	0	0	0	0	0	0	0	0	0	0	0	0	0	0	0	0	0	0	0	0	0	0	0	0	0	0	0	0	0	0	0	0.00534731	0	0	0
OTU_2519	0	0	0	0	0	0	0	0	0	0	0	0	0	0	0	0	0	0	0	0	0	0	0	0	0	0	0	0	0	0	0	0	0	0	0	0	0	0	0	0	0	0	0	0	0	0	0	0	0
OTU_252	0	0	0.0659674	0.0830466	0.0646261	0.0175917	0.0392118	0	0.0425411	0	0	0	0.122399	0.0596481	0.095267	0	0	0.0394283	0	0	0.0147645	0	0	0.0229707	0	0.155065	0.00731823	0	0	0	0	0.0415954	0.0286944	0.0107515	0.0268745	0	0	0.0665779	0.0619771	0.0888731	0.0433839	0.139639	0	0.133944	0	0.00534731	0	0.0992242	0.108382
OTU_2520	0	0	0	0	0	0	0	0	0	0	0	0	0	0.00852115	0	0	0	0.00985707	0	0	0	0	0	0	0	0	0	0	0	0	0	0	0	0	0	0	0	0	0	0	0	0	0	0	0	0	0	0	0
OTU_2521	0	0	0	0	0	0	0	0	0	0	0	0	0	0.0170423	0	0	0	0	0	0	0	0	0	0	0	0	0	0	0	0	0	0	0	0	0	0	0	0	0	0	0	0	0	0	0	0	0	0	0.00903179
OTU_2522	0	0	0	0	0	0	0	0	0	0	0	0	0	0	0	0	0	0	0	0	0	0	0	0	0	0	0	0	0.0524109	0	0	0	0	0	0	0	0	0	0	0	0	0	0	0	0	0	0	0	0
OTU_2523	0	0	0	0	0	0	0	0	0	0	0	0	0	0	0	0	0	0	0	0	0.059058	0	0	0	0	0	0	0	0	0	0	0	0	0	0	0	0	0	0	0	0	0	0	0	0	0	0	0.0180408	0
OTU_2524	0	0	0	0	0	0	0	0	0	0	0	0	0	0	0	0	0	0	0	0.0309809	0	0	0	0	0	0	0	0	0	0	0	0	0	0	0	0	0	0	0	0	0.021692	0	0	0	0	0	0	0	0
OTU_2525	0	0	0	0	0	0	0	0	0	0	0	0	0	0	0	0	0	0	0	0	0	0	0	0	0	0	0	0	0	0	0	0	0	0	0	0	0	0	0	0	0	0	0	0	0	0	0	0	0
OTU_2526	0	0	0	0	0	0	0	0	0	0	0	0	0	0	0	0	0	0	0	0	0	0	0	0	0	0	0	0	0	0	0	0	0	0	0	0	0	0	0	0	0	0	0	0	0	0	0	0	0
OTU_2527	0	0	0	0	0	0.0131938	0	0	0	0	0	0	0	0	0	0	0	0	0	0	0	0	0	0	0	0	0	0	0	0	0	0	0	0	0	0	0	0	0	0.0177746	0	0	0	0	0	0	0	0	0.00903179
OTU_2528	0	0	0	0	0	0	0	0	0	0	0	0	0	0	0	0	0	0	0	0	0	0	0	0	0	0	0	0	0	0	0	0	0	0	0	0	0	0	0	0	0	0	0	0	0	0	0	0	0
OTU_2529	0	0	0	0	0	0	0	0	0	0	0	0	0	0	0	0	0	0	0	0	0	0	0	0	0	0	0.0109774	0	0	0	0	0	0	0.0107515	0	0	0	0.0133156	0	0	0	0	0	0	0	0	0	0	0
OTU_253	0.20141	0.00992654	0.0659674	0.0237276	0.0411257	0	0.0784237	0	0	0	0.0027648	0.00769172	0.100145	0.0170423	0.0649547	0	0	0.147856	0	0.514282	0.324819	0.0582411	0.957677	0.0200993	0.00283407	0	0	0.00508725	0	0	0.0645161	0.032352	0	0	0	0.0563936	0	0.0266312	0	0.0888731	0	0.0930925	0.718194	0.0223239	0	0.0106946	0.027552	0.0270612	0
OTU_2530	0	0	0	0	0	0	0	0	0	0	0	0	0	0	0	0	0	0.00985707	0	0	0	0	0	0	0	0	0	0	0	0	0	0	0	0	0	0	0	0	0	0	0	0	0	0	0	0	0	0.0451019	0
OTU_2531	0	0	0	0	0	0	0	0	0	0	0	0	0	0	0	0	0	0	0	0	0	0	0	0	0	0	0	0	0	0	0	0	0	0	0	0	0	0	0	0	0	0	0	0	0	0	0	0.0180408	0
OTU_2532	0	0	0	0	0	0	0	0	0	0	0	0	0	0	0	0	0	0	0	0	0	0	0	0	0	0	0	0	0	0	0	0	0	0	0	0	0	0	0	0	0	0	0	0	0	0	0	0	0
OTU_2533	0	0	0	0	0	0.0219896	0	0	0	0	0	0	0	0	0	0	0	0	0	0	0	0	0	0	0	0	0	0	0	0	0	0	0	0	0	0	0	0.0133156	0	0	0	0	0	0	0	0	0	0	0
OTU_2534	0	0	0	0	0	0.0131938	0	0	0	0	0	0	0	0	0	0	0	0.0295712	0	0	0	0	0	0	0	0	0	0	0	0	0	0	0	0	0	0	0	0	0	0	0	0	0	0	0	0	0	0	0
OTU_2535	0	0	0	0	0	0	0	0	0	0	0	0	0	0	0	0	0	0	0	0	0	0	0	0	0	0	0	0	0	0	0	0	0	0	0	0	0	0	0	0	0	0	0	0	0	0	0	0	0
OTU_2536	0	0	0	0	0	0	0	0	0	0	0	0	0	0.0127817	0	0	0	0	0	0	0	0	0	0	0	0	0	0	0	0	0	0	0	0	0	0	0	0	0	0	0	0	0	0	0	0	0	0	0
OTU_2537	0	0	0	0	0	0	0	0	0	0	0	0	0	0	0	0	0	0	0	0	0.0442935	0	0	0	0	0	0	0	0	0	0	0	0	0	0	0	0	0	0	0	0	0	0	0	0	0	0	0	0
OTU_2538	0	0	0	0	0	0	0	0	0	0	0	0	0	0.00852115	0	0	0	0	0	0	0	0	0	0	0	0	0	0	0	0	0	0	0	0	0	0	0	0	0	0	0	0	0	0	0	0	0	0	0.0270954
OTU_2539	0	0	0	0	0	0	0	0	0	0	0	0	0	0	0	0	0	0	0	0	0	0	0	0	0	0	0	0	0	0	0	0	0	0	0	0	0	0.0665779	0	0	0	0	0	0	0	0	0	0	0
OTU_2540	0	0	0	0	0	0	0	0	0	0	0	0	0	0	0.0259819	0	0	0	0	0	0	0	0	0	0	0	0	0	0	0	0	0	0	0	0	0	0	0	0	0	0	0	0	0	0	0	0	0	0
OTU_2541	0	0	0	0	0	0	0	0	0	0	0	0	0	0	0	0	0	0	0	0	0	0	0	0	0	0	0	0	0	0	0	0	0	0	0	0	0	0	0	0	0	0	0	0	0	0	0	0	0
OTU_2542	0	0	0	0	0	0	0	0	0	0	0	0	0	0	0	0	0	0	0	0	0	0	0	0	0.0085022	0.00337098	0	0	0	0	0	0	0	0	0	0	0	0	0	0	0	0	0	0	0	0	0	0	0
OTU_2543	0	0	0	0	0	0	0	0	0	0	0	0	0	0	0	0	0	0	0	0	0	0	0	0	0	0	0	0	0	0	0	0	0.0573888	0.0430061	0	0	0	0	0	0	0	0	0	0	0	0	0	0	0
OTU_2544	0	0	0	0	0	0	0	0	0	0	0	0	0	0	0	0	0	0	0	0	0	0	0	0	0	0	0	0	0	0	0	0	0	0	0	0	0	0	0	0	0	0	0	0	0	0	0	0	0
OTU_2545	0	0	0	0	0	0	0	0	0	0	0	0	0	0	0	0	0	0	0	0	0	0	0	0	0	0	0	0	0	0	0	0	0	0	0	0	0	0.0133156	0	0	0	0.0465463	0	0	0	0	0	0	0
OTU_2546	0	0	0	0	0	0	0	0	0	0	0	0	0	0.00852115	0	0	0	0	0	0	0	0	0	0	0	0	0	0	0	0	0	0	0	0	0	0	0	0	0	0	0	0	0	0	0	0	0	0	0
OTU_2547	0	0	0	0	0	0	0	0	0	0	0	0	0	0	0	0	0	0	0	0	0	0	0	0	0	0	0	0	0	0	0	0	0.0573888	0.0107515	0.0403117	0	0	0	0	0	0	0	0	0	0	0	0	0	0
OTU_2548	0	0	0	0	0	0	0	0	0	0	0	0	0	0	0.00433032	0	0	0.00985707	0	0	0	0	0	0	0	0	0	0	0	0	0	0	0	0	0.0268745	0	0	0	0	0	0	0	0	0	0	0	0	0	0
OTU_2549	0	0	0	0	0	0	0	0	0	0	0	0	0	0.0213029	0	0	0	0	0	0	0	0	0	0	0	0	0	0	0	0	0	0	0	0	0	0	0	0	0	0	0	0	0	0	0	0	0	0	0
OTU_255	0	0.00992654	0	0	0.0411257	0	0.196059	0	0.127623	0	0.0110592	0.123067	0.133526	0.0511269	0.372407	0	0.0457875	0.0197141	0.0133973	0.0433732	0.501993	0	0.308928	0.143567	0.00283407	0.0505646	0	0.101745	0.0436758	0.0390168	0	0.152517	0	0	0	0	0.008992	0	0.0929656	0	0	0.0279278	0.205198	0	0.0892857	0.0160419	0.018368	0	0
OTU_2550	0	0	0	0	0	0	0	0	0	0	0	0	0	0	0	0	0	0	0	0	0	0	0	0	0	0	0	0	0	0	0	0	0.0286944	0.0322546	0.0268745	0	0	0	0	0	0	0	0	0	0	0	0	0	0
OTU_2552	0	0	0	0	0	0	0	0	0	0	0	0	0	0	0	0.674916	0	0	0	0	0	0	0	0	0	0	0	0	0	0	0	0	0	0	0	0	0	0	0	0	0	0	0	0	0	0	0	0	0
OTU_2553	0	0	0	0	0	0	0	0	0	0	0	0	0	0.0255635	0	0	0	0	0	0	0	0	0	0	0	0	0	0	0	0	0	0	0	0	0	0	0	0	0	0	0	0	0	0	0	0	0	0	0
OTU_2554	0	0	0	0	0	0.0131938	0	0	0	0	0	0	0	0	0	0	0	0	0	0	0	0	0	0	0	0	0	0	0	0	0	0	0	0	0	0	0	0	0	0.0177746	0.0433839	0	0	0	0	0	0	0	0
OTU_2555	0	0	0	0	0	0	0	0	0	0	0	0	0	0	0	0	0.0549451	0	0	0	0	0	0	0	0	0	0	0	0	0	0	0	0	0	0	0	0	0	0	0	0	0	0	0	0	0	0	0	0
OTU_2556	0	0	0	0	0	0	0	0	0	0	0	0	0	0.0255635	0	0	0	0	0	0	0	0	0	0	0	0	0	0	0	0	0	0	0	0	0	0	0	0	0	0	0	0	0	0	0	0	0	0	0
OTU_2557	0	0	0	0	0	0	0	0	0	0	0	0	0	0	0	0	0	0	0	0	0	0	0	0	0	0	0	0	0	0	0	0	0	0	0	0	0	0	0	0	0	0	0	0	0	0	0	0	0
OTU_2558	0	0	0	0	0	0	0	0	0	0	0	0	0	0	0	0	0	0	0	0	0	0	0	0	0	0	0	0	0	0	0	0	0	0	0	0	0.026976	0	0	0	0	0	0	0	0	0	0	0	0
OTU_2559	0	0	0	0	0	0	0	0	0	0	0	0	0	0	0	0	0	0	0	0	0	0	0	0	0.0170044	0	0	0	0	0	0	0	0	0	0	0	0	0	0	0	0	0	0	0	0	0	0	0	0
OTU_256	0	0	0.105548	0	0.0176253	0.0131938	0	0	0.198525	0	0	0	0.0778903	0.0255635	0.082276	0	0	0.295712	0	0.074354	0.059058	0.0873617	0	0.0717834	0	0	0	0	0.0174703	0	0.0806452	0.0231086	0	0	0	0.0140984	0	0.0932091	0	0.0888731	0	0.111711	1.06019	0.234401	0.446429	0	0	0.270612	0.135477
OTU_2560	0	0	0	0	0	0	0	0	0	0	0	0	0	0	0	0	0	0	0	0	0	0	0	0	0	0	0	0	0	0	0	0	0	0	0	0	0	0	0	0	0	0	0	0	0	0	0	0	0
OTU_2561	0	0	0	0	0	0	0	0	0	0	0	0	0	0	0	0	0	0.0197141	0	0	0	0	0	0	0	0	0	0	0	0	0	0	0	0	0.0134372	0	0	0	0	0	0	0	0	0	0	0	0	0	0
OTU_2562	0	0	0	0	0	0	0	0	0	0	0	0	0	0	0	0	0	0	0	0	0	0	0	0	0	0	0	0	0	0	0	0	0	0	0	0	0	0	0	0	0	0.0558555	0	0	0	0	0	0	0
OTU_2563	0	0	0	0	0	0.0131938	0	0	0	0	0	0	0	0	0	0	0	0	0	0	0	0	0	0	0	0	0	0	0	0	0	0	0	0	0	0	0	0	0	0	0.0433839	0	0	0	0	0	0	0	0
OTU_2564	0	0	0	0	0	0	0	0	0	0	0	0	0	0	0	0	0	0	0	0	0	0	0	0	0	0	0	0	0	0	0	0	0.0573888	0.0107515	0.0403117	0	0	0	0	0	0	0	0	0	0	0	0	0	0
OTU_2565	0	0	0	0	0.0176253	0	0	0	0	0	0	0	0	0	0	0	0	0	0	0	0	0	0	0	0	0	0	0	0	0	0	0	0	0	0	0	0	0	0	0.0533239	0	0	0	0	0	0	0	0	0
OTU_2566	0	0	0	0	0	0	0	0	0	0	0	0	0.0445087	0	0	0	0	0	0	0	0	0	0	0	0	0	0	0	0	0	0	0	0	0	0	0	0	0	0	0	0	0	0	0.0223239	0	0	0	0	0
OTU_2567	0	0	0	0	0	0	0	0	0	0	0	0	0	0	0	0	0	0	0	0	0	0	0	0	0	0	0	0	0	0	0.016129	0	0	0	0	0	0	0	0	0	0	0	0	0	0	0	0	0	0.00903179
OTU_2568	0	0	0	0	0	0	0	0	0	0	0	0	0	0	0	0	0	0	0	0	0	0	0	0	0	0	0	0	0	0	0	0	0.114778	0.0107515	0.0134372	0	0	0	0	0	0	0	0	0	0	0	0	0	0
OTU_2569	0	0	0	0	0	0	0	0	0	0	0	0	0	0	0	0	0	0	0	0.037177	0	0	0	0	0	0	0	0	0	0	0	0	0	0	0	0	0	0	0	0	0	0	0	0	0	0	0	0	0
OTU_257	0	0	0.659674	0	0	0	0	0	0	0	0	0	0.244798	0.0766904	0	0	0	0.0197141	0	0.0991387	0	0.0291206	0	0.017228	0	0	0	0	0.113557	0.143062	0.16129	0.157138	0	0	0	0.0845904	0	0.945406	0	0	0	0.0186185	0	0.100458	0	0	0	0.0631427	0.0270954
OTU_2570	0	0	0	0	0	0	0	0	0	0	0	0	0	0.0255635	0	0	0	0	0	0	0	0	0	0	0	0	0	0	0	0	0	0	0	0	0	0	0	0	0	0	0	0	0	0	0	0	0	0	0
OTU_2571	0	0	0	0	0	0	0	0	0	0	0	0	0	0	0	0	0	0	0	0	0	0	0	0	0	0	0	0	0	0	0	0	0	0	0	0	0	0	0	0	0	0	0	0	0	0	0.027552	0	0
OTU_2572	0	0	0	0	0	0	0	0	0	0	0	0	0	0	0	0	0	0	0	0	0	0	0	0.0114853	0	0	0	0	0	0	0	0	0	0	0	0	0	0	0	0	0	0	0	0	0	0	0	0	0
OTU_2573	0	0	0	0	0	0	0	0	0	0	0	0	0	0	0	0	0	0	0	0	0	0	0	0	0	0	0	0	0	0	0	0	0	0	0	0	0	0	0	0	0	0	0.205198	0	0	0	0	0	0
OTU_2574	0	0	0	0	0	0	0	0	0	0	0	0	0	0	0	0	0	0	0	0	0	0	0	0	0	0	0	0	0	0	0	0	0	0	0	0	0	0	0	0	0	0	0	0	0	0	0	0	0
OTU_2575	0	0	0	0	0	0	0	0	0	0	0	0	0	0	0	0	0	0	0	0	0	0	0	0	0	0	0	0	0	0	0	0	0.0286944	0.0322546	0.0268745	0	0	0	0	0	0	0	0	0	0	0	0	0	0
OTU_2576	0	0	0	0	0	0	0	0	0	0	0	0	0	0	0	0	0	0	0	0	0	0.0291206	0	0	0	0	0	0	0	0	0	0	0	0	0	0	0	0	0	0	0	0	0	0	0	0	0	0	0
OTU_2577	0	0	0	0	0	0	0	0	0	0	0	0	0	0	0	0	0	0.00985707	0	0	0	0	0	0	0	0	0	0	0	0	0	0	0	0	0	0	0	0	0	0	0	0	0	0	0	0	0	0	0
OTU_2578	0	0	0	0	0	0	0	0	0	0	0	0	0	0	0	0	0.03663	0	0.00535891	0	0	0	0	0	0	0	0	0	0	0	0	0	0	0	0	0	0	0	0	0	0	0	0	0	0	0	0	0	0
OTU_2579	0	0	0	0	0	0	0	0	0	0	0	0	0	0	0	0	0	0.0492854	0	0	0	0	0	0	0	0	0	0	0	0	0	0	0	0	0	0	0	0	0	0	0.021692	0	0	0	0	0	0	0	0
OTU_258	0	0	0	0	0	0	0	0	0	0	0	0	0	0	0	0	0	0	0	0	0	0	0	0.146438	0	0.610147	0	0.157705	0	0	0	0	0	0.0107515	0	0	0	0	0	0	0	0	0	0	0	0	0	0	0
OTU_2580	0	0	0	0	0	0	0	0	0	0	0	0	0	0	0	0	0	0	0	0.037177	0	0	0	0	0	0	0	0	0	0	0	0	0	0	0	0	0	0	0	0	0	0	0	0	0	0	0	0	0
OTU_2581	0	0	0	0	0	0	0	0	0	0	0	0	0	0	0	0	0	0	0	0	0	0	0	0.00287134	0.0141703	0	0	0	0	0	0	0	0	0	0	0	0	0	0	0	0	0	0	0	0	0	0	0	0
OTU_2582	0	0	0	0	0.0176253	0	0	0	0	0	0	0	0	0	0	0	0	0	0	0	0	0	0	0	0	0	0	0	0	0	0	0	0	0	0	0	0	0	0	0.0533239	0	0	0	0	0	0	0	0	0
OTU_2583	0	0	0	0	0	0	0	0	0	0	0	0	0	0	0	0	0	0	0	0	0	0	0	0	0	0	0	0	0	0	0	0	0	0	0	0	0	0	0	0	0	0	0	0	0	0	0	0	0
OTU_2584	0	0	0	0	0	0	0	0	0	0	0	0	0	0	0	0	0	0	0	0	0	0	0	0	0	0	0	0	0	0	0	0	0	0	0	0	0	0	0	0	0	0	0	0	0	0	0	0	0
OTU_2585	0	0	0	0	0	0	0	0	0	0	0	0	0	0	0	0	0	0	0	0.00619617	0	0	0	0	0	0	0	0	0	0	0	0	0	0	0	0	0	0	0	0	0	0	0	0	0	0	0	0	0
OTU_2586	0	0	0	0	0	0	0	0	0	0	0	0	0.0556359	0	0	0	0	0	0	0	0	0	0	0	0	0	0	0	0	0	0	0	0	0	0	0	0	0	0	0	0	0	0	0.011162	0	0	0	0	0
OTU_2587	0	0.0297796	0	0	0	0	0	0	0	0	0	0	0	0	0	0	0	0	0	0	0	0	0	0	0	0	0	0	0	0	0	0	0	0	0	0	0	0	0	0	0	0	0	0	0	0	0	0	0
OTU_2588	0	0	0	0	0	0	0	0	0	0	0	0	0	0.00426058	0	0	0	0.0492854	0	0	0	0	0	0	0	0	0	0	0	0	0	0	0	0	0	0	0	0	0	0	0	0	0	0	0	0	0	0	0
OTU_2589	0	0	0	0	0	0	0	0	0	0	0	0	0	0.0213029	0	0	0	0	0	0	0	0	0	0	0	0	0	0	0	0	0	0	0	0	0	0	0	0	0	0	0	0	0	0	0	0	0	0	0.00903179
OTU_259	0	0	0.125338	0	0.229129	0.197907	0.450936	0	0.0992626	0	0	0	0.0222544	0.0213029	0	0	0	0.285855	0	0.216866	0.29529	0.0582411	0.370714	0	0	0	0	0	0	0	0	0	0	0	0	0.0281968	0	0.0532623	0	0.142197	0.130152	0.437535	0	0.0334859	0	0	0	0	0
OTU_2590	0	0	0	0	0	0	0	0	0	0	0	0	0	0	0	0	0	0.0492854	0	0	0	0	0	0	0	0	0	0	0	0	0	0	0	0	0	0	0	0	0	0	0	0	0	0	0	0	0	0	0
OTU_2591	0	0	0	0	0	0	0	0	0	0	0	0	0	0.0170423	0	0	0	0	0	0	0	0	0	0	0	0	0	0	0	0	0	0	0	0	0	0	0	0	0	0	0	0	0	0	0	0	0	0	0.00903179
OTU_2592	0	0	0	0	0	0	0	0	0	0	0	0	0	0.0213029	0	0	0	0	0	0	0	0	0	0	0	0	0	0	0	0	0	0	0	0	0	0	0	0	0	0	0	0	0	0	0	0	0	0	0
OTU_2594	0	0	0	0	0	0	0.0392118	0	0	0	0	0	0	0.00426058	0	0	0	0	0	0	0	0	0	0	0	0	0	0	0	0	0	0	0	0	0	0	0	0	0	0	0	0	0	0	0	0	0	0	0
OTU_2595	0	0	0	0	0	0	0	0	0	0	0	0	0	0	0	0	0	0	0	0	0	0	0	0	0	0	0	0	0	0	0	0	0	0	0	0	0	0	0	0	0	0	0	0	0	0	0	0	0
OTU_2596	0	0	0	0	0	0	0	0	0	0	0	0	0	0	0	0	0	0	0	0	0	0	0	0	0	0	0	0	0	0	0	0	0	0	0	0	0	0	0	0	0	0	0	0.0223239	0	0	0	0	0
OTU_2597	0	0	0	0	0	0	0	0	0	0	0	0	0	0	0	0	0	0.0492854	0	0	0	0	0	0	0	0	0	0	0	0	0	0	0	0	0	0	0	0	0	0	0	0	0	0	0	0	0	0	0
OTU_2598	0	0	0	0	0	0	0	0	0	0	0	0	0	0	0	0	0	0	0	0	0	0	0	0	0	0	0	0	0	0	0	0	0	0	0	0	0	0	0	0	0	0	0	0	0	0	0	0.00902039	0
OTU_2599	0	0	0	0	0	0.00439792	0	0	0	0	0	0	0	0	0	0	0	0	0	0	0	0	0	0	0	0	0	0	0	0	0	0	0	0	0	0	0	0	0	0	0	0	0	0.011162	0	0	0	0	0
OTU_26	0	0	0	0	0.0646261	0.0395813	0	0	0.0141804	0	0.0110592	0	0	0	0	0	0	0.0295712	0.00803837	0.00619617	0	0	0	0.735062	3.98186	0	0.0109774	0.0813959	0	0	0	0	0.0286944	0.0107515	0	0	0	0	0	0.0177746	0	0	0	0.0223239	0	0	0	0	0
OTU_260	0.352467	0.0198531	0	0	0.0117502	0.0131938	0	0	0	0	0	0	0.0111272	0	0.199195	0	0	0	0	0	0	0	0	0.0803974	0.10486	0	0	0	0	0	0	0	0	0	0	0.0845904	0.026976	0.173103	0	0	0	0	0	0	0	0	0	0	0.0541908
OTU_2600	0	0	0	0	0	0	0	0	0	0	0	0	0	0	0	0	0	0.0295712	0	0	0	0	0	0	0	0	0	0	0	0	0	0	0	0	0	0	0	0	0	0	0	0	0	0	0	0	0	0	0
OTU_2601	0	0	0	0	0.0176253	0	0	0	0	0	0	0	0	0	0	0	0	0	0	0	0	0	0	0	0	0	0	0	0	0	0	0	0	0	0	0	0	0	0	0.0177746	0.021692	0	0	0	0	0	0	0	0
OTU_2602	0	0.0148898	0	0	0	0	0	0	0	0	0	0	0	0	0	0	0	0	0	0	0	0	0	0	0	0	0	0	0	0	0	0	0	0	0	0.0281968	0	0	0	0	0	0	0	0	0	0	0	0	0
OTU_2603	0	0	0	0	0	0	0	0	0	0	0	0	0	0.0213029	0	0	0	0	0	0	0	0	0	0	0	0	0	0	0	0	0	0	0	0	0	0	0	0	0	0	0	0	0	0	0	0	0	0	0
OTU_2604	0	0	0	0	0	0	0	0	0	0	0	0	0	0	0	0	0	0	0	0	0	0	0	0	0	0	0	0	0	0	0	0	0	0	0	0	0	0	0	0	0	0	0	0	0	0	0	0	0
OTU_2605	0	0	0	0	0	0	0	0	0	0	0	0	0	0	0	0	0	0.0394283	0	0	0	0	0	0	0	0	0	0	0	0	0	0	0	0.0107515	0	0	0	0	0	0	0	0	0	0	0	0	0	0	0
OTU_2606	0	0	0	0	0	0	0	0	0	0	0	0	0	0	0	0	0	0	0	0	0	0.145603	0	0	0	0	0	0	0	0	0	0	0	0	0	0	0	0	0	0	0	0	0	0	0	0	0	0	0
OTU_2607	0	0	0	0	0.0235004	0	0	0	0	0	0	0	0	0	0	0	0	0.00985707	0	0	0	0	0	0	0	0	0	0	0	0	0	0	0	0	0	0	0	0	0	0	0	0	0	0	0	0	0	0	0
OTU_2608	0	0	0	0	0	0	0	0	0	0	0	0	0	0.0170423	0	0	0	0	0	0	0	0	0	0	0	0	0	0	0	0	0	0	0	0	0	0	0	0	0	0	0	0	0	0	0	0	0	0	0.00903179
OTU_2609	0	0	0	0	0	0	0	0	0	0	0	0	0	0	0	0	0	0	0	0	0	0	0	0	0	0	0	0	0	0	0	0	0	0	0	0	0	0	0	0	0	0	0	0.011162	0	0	0	0.00902039	0.0180636
OTU_261	0	0	0.0461772	0	0.616885	0.272671	0	0	0	0	0	0.115376	0.0778903	0.0170423	0	0	0	0.256284	0	0	0	0	0	0	0	0.134839	0	0.167879	0.183438	0.0390168	0.177419	0.0415954	0	0	0	0	0	0	0	0.195521	0.0433839	0.00930925	0.0683995	0.0223239	0	0	0.009184	0.108245	0
OTU_2610	0	0	0	0	0	0	0	0	0	0	0	0	0	0	0	0	0	0	0	0	0	0	0	0	0	0	0	0	0	0	0	0	0	0	0	0	0	0	0	0	0	0	0	0	0	0	0	0	0
OTU_2611	0	0	0	0	0	0	0	0	0.0425411	0	0	0	0.0222544	0	0	0	0	0	0	0	0	0	0	0	0	0	0	0	0	0	0	0	0	0	0	0	0	0	0	0	0	0	0	0	0	0	0	0	0
OTU_2612	0	0	0	0	0	0	0	0	0	0	0	0	0	0.00852115	0	0	0	0.00985707	0	0	0	0	0	0	0	0	0	0	0	0	0	0	0	0	0	0	0	0	0	0	0	0	0	0	0	0	0	0.00902039	0.00903179
OTU_2613	0	0	0	0	0	0	0	0	0	0	0	0	0	0	0	0	0	0.0394283	0	0	0	0	0	0	0	0	0	0	0	0	0	0	0	0	0	0	0	0	0	0	0	0	0	0	0	0	0	0	0
OTU_2614	0	0	0	0	0	0	0	0	0	0	0	0	0	0	0	0	0	0	0	0	0	0	0	0	0	0	0	0	0	0	0	0	0	0.0322546	0.0268745	0	0	0	0	0	0	0	0	0	0	0	0	0	0
OTU_2615	0	0	0	0	0	0	0	0	0	0	0	0	0	0	0	0	0	0.0492854	0	0	0	0	0	0	0	0	0	0	0	0	0	0	0	0	0	0	0	0	0	0	0	0	0	0	0	0	0	0	0
OTU_2616	0	0	0	0	0	0	0	0	0	0	0	0	0	0	0	0	0	0	0	0	0	0	0	0	0.0141703	0	0	0	0	0	0	0	0	0	0	0	0	0	0	0	0	0	0	0	0	0	0	0	0
OTU_2617	0	0	0	0	0	0	0	0	0	0	0	0	0	0	0	0	0	0	0	0	0	0	0	0	0	0	0	0	0	0	0	0	0	0	0	0	0	0	0	0	0	0	0	0	0	0	0	0	0
OTU_2618	0	0	0	0	0	0	0	0	0	0	0	0	0	0	0	0	0	0	0	0	0	0	0	0	0	0	0	0	0	0	0	0	0	0	0	0	0	0	0	0	0	0	0	0	0	0	0	0	0
OTU_2619	0	0	0	0	0	0	0	0	0	0	0	0	0	0	0	0	0	0	0	0	0	0	0	0	0	0	0	0	0	0	0	0	0	0	0	0	0	0	0	0	0	0	0	0	0	0	0	0	0
OTU_262	0.60423	0.00496327	0.224289	0.0355914	0	0.00439792	0	0.27891	0.0141804	0	0.0193536	0.0230751	0.0778903	0.00426058	0.103928	0.56243	0.164835	0	0.0133973	0.0619617	0.132881	0	0.123571	0.051684	0.00283407	0.0168549	0.00365912	0.198403	0.183438	0	0.129032	0.0462171	0	0.0860123	0.0268745	0.0140984	0	0.0532623	0.557794	0	0	0.0186185	0.683995	0.011162	0.267857	0	0.018368	0.0180408	0.00903179
OTU_2620	0	0	0	0	0	0	0	0	0	0	0	0	0	0	0	0	0	0	0	0	0	0	0	0	0	0	0	0	0	0	0	0	0	0	0	0	0	0	0	0	0	0	0	0	0	0	0	0	0
OTU_2621	0	0	0	0	0	0	0	0	0	0	0	0	0	0.0213029	0	0	0	0	0	0	0	0	0	0	0	0	0	0	0	0	0	0	0	0	0	0	0	0	0	0	0	0	0	0	0	0	0	0	0
OTU_2622	0	0	0	0	0	0	0	0	0	0	0	0	0	0	0	0	0	0	0	0	0	0	0	0	0	0	0	0	0	0	0	0	0	0	0	0	0	0.0133156	0	0	0	0	0	0	0	0	0	0.0360815	0
OTU_2623	0	0	0	0	0	0	0	0	0	0	0.013824	0	0	0	0	0	0	0	0	0	0	0	0	0	0	0	0	0	0	0	0	0	0	0	0	0	0	0	0	0	0	0	0	0	0	0	0	0	0
OTU_2624	0	0	0	0	0	0	0	0	0.0567215	0	0	0	0	0	0	0	0	0	0	0	0	0	0	0	0	0	0	0	0	0	0	0	0	0	0	0	0	0	0	0	0	0	0	0.011162	0	0	0	0	0
OTU_2625	0	0	0	0	0	0	0	0	0	0	0	0	0	0	0	0	0	0	0	0	0	0	0	0	0	0	0	0	0	0	0	0	0	0	0	0	0	0	0	0	0	0	0	0.0558098	0	0	0	0	0
OTU_2626	0	0	0	0	0	0	0	0	0	0	0	0	0	0.0170423	0	0	0	0	0	0	0	0	0	0	0	0	0	0	0	0	0	0	0	0	0	0	0	0	0	0.0177746	0	0	0	0	0	0	0	0	0
OTU_2627	0	0	0	0	0	0	0	0	0	0	0	0	0.0333816	0	0	0	0	0	0	0	0	0	0	0	0	0	0	0	0	0	0	0	0	0	0	0	0	0	0	0	0	0	0	0	0	0	0	0	0.0180636
OTU_2628	0	0	0	0	0	0	0	0	0	0	0	0	0	0	0	0	0	0	0	0	0	0	0	0	0	0	0	0	0	0	0	0	0.0573888	0	0.0134372	0	0	0	0	0	0	0	0	0	0	0	0	0	0
OTU_2629	0	0	0	0	0	0	0	0	0	0	0	0	0	0.0127817	0	0	0	0	0	0	0	0	0	0	0	0	0	0	0	0	0	0	0	0	0	0	0	0	0	0	0	0	0	0	0	0	0	0	0.0180636
OTU_263	0.100705	0.00992654	0.0395804	0	0	0	0	0	0.283607	0	0	0	0.0556359	0.115036	0	0	0	0.0689995	0	0.446124	0.103352	0.145603	0	0	0	0	0	0.0661342	0.209644	0.351151	0.112903	0.300411	0	0	0	0.0563936	0	0.0399467	0	0	0	0.0186185	0	0.156267	0	0	0.004592	0.216489	0.0632225
OTU_2630	0	0	0	0	0	0	0	0	0	0	0	0	0	0	0	0	0	0	0	0	0	0	0	0	0	0	0	0	0	0	0	0	0	0.0322546	0.0268745	0	0	0	0	0	0	0	0	0	0	0	0	0	0
OTU_2631	0	0	0	0	0	0	0	0	0	0	0	0	0	0	0	0	0	0	0	0	0	0	0	0	0	0	0	0	0	0	0	0	0	0	0	0	0	0.0665779	0	0	0	0	0	0	0	0	0	0	0
OTU_2632	0	0	0	0	0	0	0	0	0	0	0	0	0	0	0	0	0	0	0	0	0	0	0	0	0	0	0	0	0	0	0	0	0	0	0	0	0	0	0	0	0	0	0	0	0	0	0	0	0
OTU_2633	0	0	0	0	0	0	0	0	0	0	0	0	0	0	0	0	0	0	0	0	0	0	0	0	0	0	0	0	0.0262055	0	0	0	0	0	0	0	0	0	0	0.0177746	0	0	0	0	0	0	0	0	0
OTU_2634	0	0	0	0	0	0.0219896	0	0	0	0	0	0	0	0	0	0	0	0	0	0	0	0	0	0	0	0	0	0	0	0	0	0	0	0	0	0	0	0	0	0	0	0	0	0	0	0	0	0	0
OTU_2635	0	0	0	0	0	0	0	0	0	0	0	0	0	0	0	0	0	0.0295712	0	0	0	0	0	0	0	0	0	0	0	0	0	0	0	0	0.0268745	0	0	0	0	0	0	0	0	0	0	0	0	0	0
OTU_2636	0	0	0	0	0	0	0	0	0	0	0	0	0	0	0.0173213	0	0	0	0	0	0	0	0	0	0	0	0	0	0	0	0	0	0	0	0	0	0	0	0	0	0	0	0	0	0	0	0	0	0
OTU_2637	0	0	0	0	0	0.0219896	0	0	0	0	0	0	0	0	0	0	0	0	0	0	0	0	0	0	0	0	0	0	0	0	0	0	0	0	0	0	0	0	0	0	0	0	0	0	0	0	0	0	0
OTU_2638	0	0	0	0	0	0	0	0	0	0	0	0	0	0	0	0	0	0	0	0	0	0	0	0	0	0	0	0	0	0	0	0	0	0	0	0	0	0	0	0	0	0	0	0	0	0	0	0	0
OTU_2639	0	0	0	0	0	0	0	0	0	0	0	0	0	0	0	0	0	0	0	0	0	0	0	0	0	0	0	0	0	0.0520224	0	0	0	0	0	0	0	0	0	0	0	0	0	0	0	0	0	0	0
OTU_264	0.0503525	0.00992654	0	0	0.0822513	0.0395813	0.343104	0	0.0992626	0	0	0	0.211416	0.174684	0	0	0	0.177427	0	0.272632	0.059058	0.0291206	0	0.0689121	0.0198385	0	0	0	0.0960867	0.0260112	0.16129	0.0462171	0	0	0	0	0	0.0399467	0	0.0888731	0.0433839	0.0837833	0	0.100458	0	0	0	0.135306	0.189668
OTU_2640	0	0	0	0	0	0	0	0	0	0	0	0	0	0	0	0	0	0	0	0	0	0	0	0	0	0	0	0	0	0	0.0806452	0	0	0	0	0	0	0	0	0	0	0	0	0	0	0	0	0	0
OTU_2641	0	0	0	0	0	0	0	0	0	0	0	0	0	0	0	0	0	0	0	0	0	0	0	0	0	0	0	0	0	0	0	0	0	0	0	0	0	0	0	0	0	0	0	0	0	0	0	0	0.00903179
OTU_2642	0	0	0	0	0	0	0	0	0	0	0.013824	0	0	0	0	0	0	0	0	0	0	0	0	0	0	0	0	0	0	0	0	0	0	0	0	0	0	0	0	0	0	0	0	0	0	0	0	0	0
OTU_2643	0	0	0	0	0	0	0	0	0	0	0	0	0	0	0	0	0	0	0	0	0	0	0	0	0	0	0	0	0	0	0	0	0	0	0	0	0	0	0	0	0	0	0.170999	0	0	0	0	0	0
OTU_2644	0	0	0	0	0	0	0	0	0	0	0	0	0	0.0170423	0	0	0	0	0	0	0	0	0	0	0	0	0	0	0	0	0	0	0	0	0	0	0	0	0	0	0.021692	0	0	0	0	0	0	0	0
OTU_2645	0	0	0	0	0	0	0	0	0	0	0	0	0	0	0	0	0	0	0	0	0	0	0	0	0	0	0	0	0	0	0	0	0	0	0	0	0	0	0	0	0	0	0	0	0	0	0	0	0
OTU_2646	0	0	0	0	0	0	0	0	0	0	0	0	0	0	0	0	0	0	0	0	0	0	0	0	0	0	0	0	0	0	0	0	0	0	0	0	0	0	0	0	0	0.0465463	0	0	0	0	0	0	0
OTU_2647	0	0	0	0	0	0	0	0	0	0	0	0	0	0	0	0	0	0.00985707	0	0	0	0	0	0	0	0	0	0	0	0	0	0	0	0	0	0	0	0	0	0	0	0	0	0	0	0	0	0	0
OTU_2648	0	0	0	0	0	0	0	0	0	0	0	0	0	0	0	0	0	0	0	0	0	0	0	0	0	0	0	0	0	0	0	0	0	0	0	0	0	0	0	0	0	0	0	0	0	0	0	0	0
OTU_2649	0	0	0	0	0	0	0	0	0	0	0	0	0	0	0	0	0	0	0	0	0	0	0	0	0	0	0	0	0	0	0	0	0	0	0	0	0	0	0	0	0	0	0	0	0	0	0	0	0
OTU_265	0	0	0	0	0	0	0	0	0.0283607	0	0	0	0.0222544	0.127817	0	0	0	0.0394283	0	0.346986	0.0738225	0.0291206	0	0	0	0	0	0	0	0.0260112	0	0	0	0	0	0	0	0	0	0	0	0.0186185	0	0.156267	0	0	0	0.0721631	0.343208
OTU_2650	0	0	0	0	0	0	0	0	0	0	0	0	0	0.0127817	0	0	0	0.0197141	0	0	0	0	0	0	0	0	0	0	0	0	0	0	0	0	0	0	0	0	0	0	0	0	0	0	0	0	0	0	0
OTU_2651	0	0	0	0	0	0	0	0	0	0	0	0	0	0	0	0	0	0	0	0	0	0	0	0	0	0	0	0	0	0	0	0	0.0286944	0.0322546	0.0134372	0	0	0	0	0	0	0	0	0	0	0	0	0	0
OTU_2652	0	0	0	0	0	0	0	0	0	0	0	0	0	0	0	0	0	0	0	0	0	0	0	0	0	0	0	0	0	0	0	0	0	0	0	0	0	0	0	0	0	0	0	0	0	0	0	0	0.0180636
OTU_2653	0	0	0	0	0	0	0	0	0	0	0	0	0	0	0	0	0	0	0	0	0	0	0	0	0	0	0	0	0	0	0	0.0231086	0	0	0	0	0	0	0	0	0	0	0	0	0	0	0	0	0
OTU_2654	0	0	0	0	0	0.0219896	0	0	0	0	0	0	0	0	0	0	0	0	0	0	0	0	0	0	0	0	0	0	0	0	0	0	0	0	0	0	0	0	0	0	0	0	0	0	0	0	0	0	0
OTU_2655	0	0	0	0	0	0	0	0	0	0	0	0	0	0	0	0	0	0.0394283	0	0	0	0	0	0	0	0	0	0	0	0	0	0	0	0	0	0	0	0	0	0	0	0	0	0	0	0	0	0	0
OTU_2656	0	0	0	0	0	0	0	0	0	0	0	0	0	0	0	0	0	0	0	0	0	0	0	0	0	0	0	0	0	0	0	0	0	0	0	0	0	0	0	0	0	0	0	0	0	0	0	0	0
OTU_2657	0	0	0	0	0.0235004	0	0	0	0	0	0	0	0	0	0	0	0	0	0.00267946	0	0	0	0	0	0	0	0	0	0	0	0	0	0	0	0	0	0	0	0	0	0	0	0	0	0	0	0	0	0
OTU_2658	0	0	0	0	0	0	0	0	0.0709019	0	0	0	0	0	0	0	0	0	0	0	0	0	0	0	0	0	0	0	0	0	0	0	0	0	0	0	0	0	0	0	0	0	0	0	0	0	0	0	0
OTU_2659	0	0	0	0	0.0058751	0	0	0	0	0	0	0	0	0	0	0	0	0.00985707	0	0	0	0	0	0	0.00283407	0	0	0	0	0	0	0	0	0	0.0134372	0	0	0	0	0	0	0	0	0	0	0	0	0	0
OTU_266	0.302115	0.0148898	0.0989511	0	0.0117502	0	0.196059	0	0	0	0	0	0	0.0255635	0	0	0	0.0492854	0	0.0433732	0.0442935	0	0.0308928	0.00861401	0	0	0	0.00508725	0.122292	0.182078	0	0.143273	0	0	0	0.281968	0.008992	0.279627	0	0	0	0.912307	0	0.0223239	0	0	0	0.0811835	0.0180636
OTU_2660	0	0	0	0	0	0	0	0	0.0709019	0	0	0	0	0	0	0	0	0	0	0	0	0	0	0	0	0	0	0	0	0	0	0	0	0	0	0	0	0	0	0	0	0	0	0	0	0	0	0	0
OTU_2661	0	0.00992654	0	0	0	0	0	0	0	0	0	0	0	0	0	0	0	0	0	0	0	0	0	0	0	0	0	0	0	0	0	0	0	0	0	0.0422952	0	0	0	0	0	0	0	0	0	0	0	0	0
OTU_2662	0	0	0	0	0.0293755	0	0	0	0	0	0	0	0	0	0	0	0	0	0	0	0	0	0	0	0	0	0	0	0	0	0	0	0	0	0	0	0	0	0	0	0	0	0	0	0	0	0	0	0
OTU_2663	0	0	0	0	0	0	0	0	0	0	0	0	0	0.0127817	0	0	0	0	0	0	0	0	0	0	0	0	0	0	0	0	0	0	0	0	0	0	0	0	0	0	0	0	0	0	0	0	0	0	0.0180636
OTU_2664	0	0	0	0	0	0	0	0	0	0	0	0	0	0	0	0	0	0	0	0	0	0	0	0	0	0	0	0	0	0	0	0	0	0	0	0	0	0	0	0	0	0	0	0	0	0	0	0	0
OTU_2665	0	0	0	0	0.0235004	0	0	0	0	0	0	0	0	0	0	0	0	0	0	0	0	0	0	0	0	0	0	0	0	0	0	0	0	0	0.0134372	0	0	0	0	0	0	0	0	0	0	0	0	0	0
OTU_2666	0	0	0	0	0	0	0	0	0	0	0	0	0	0	0	0	0	0	0	0	0	0	0	0	0	0	0	0	0	0	0	0	0	0	0	0	0	0	0	0	0	0	0	0.0223239	0	0	0	0	0
OTU_2667	0	0	0	0	0	0	0	0	0	0	0	0	0	0	0	0	0	0	0	0	0	0	0	0	0	0	0	0	0	0	0	0	0	0.0107515	0	0	0	0	0	0	0	0	0	0	0	0	0	0	0
OTU_2668	0	0	0	0	0	0.00439792	0	0	0	0	0	0	0	0.00426058	0	0	0	0.00985707	0	0	0	0.0291206	0	0	0	0	0	0	0	0	0	0	0	0	0	0	0	0	0	0	0.021692	0	0	0	0	0	0	0	0
OTU_2669	0	0.00496327	0	0	0	0	0	0	0	0	0	0	0	0	0	0	0	0	0	0	0	0	0	0	0	0	0	0	0	0	0	0	0.0286944	0	0.0268745	0.0140984	0	0	0	0	0	0	0	0	0	0	0	0	0
OTU_267	0	0	0	0	0	0	0	0	0	0	0	0	0	0	0	0	0	0.00985707	0	0	0	0	0	0	0	0	0	0	0	0	0	0	2.0373	2.1288	1.90809	0	0	0	0	0.0177746	0	0	0	0	0	0	0	0	0
OTU_2670	0	0	0	0	0	0	0	0	0	0	0	0	0	0.0213029	0	0	0	0	0	0	0	0	0	0	0	0	0	0	0	0	0	0	0	0	0	0	0	0	0	0	0	0	0	0	0	0	0	0	0
OTU_2671	0	0	0	0	0	0	0	0	0	0	0	0	0	0	0	0	0	0	0	0	0	0	0	0	0	0	0	0	0	0	0	0	0	0	0	0	0	0	0	0	0	0.0465463	0	0	0	0	0	0	0
OTU_2672	0.20141	0	0	0	0	0	0	0	0	0	0	0	0	0	0	0	0	0	0	0	0	0	0	0	0	0	0	0	0	0	0	0	0	0	0	0.0140984	0	0	0	0	0	0	0	0	0	0	0	0	0
OTU_2673	0	0	0	0	0	0	0	0	0	0	0	0	0	0	0	0	0	0	0	0	0	0	0	0	0	0	0	0	0	0	0	0	0	0	0	0	0	0	0	0	0	0	0	0	0	0	0	0	0
OTU_2674	0	0	0	0	0	0	0	0	0	0	0	0	0	0	0	0	0	0	0	0	0	0.0291206	0	0	0	0	0	0	0	0	0	0	0	0	0	0	0	0	0	0	0	0	0	0	0	0	0	0	0
OTU_2675	0	0	0	0	0	0	0	0	0	0	0	0	0	0	0	0	0	0	0	0	0	0	0	0	0	0	0	0	0	0	0	0	0	0	0	0	0	0	0	0	0	0	0	0	0	0	0	0	0
OTU_2676	0	0	0	0	0	0	0	0	0	0	0	0	0	0.00426058	0	0	0	0	0	0	0	0	0	0	0	0	0	0.0152617	0	0	0	0	0	0	0	0	0	0	0	0	0	0	0	0	0	0	0	0	0
OTU_2677	0	0	0	0	0	0	0	0	0	0	0	0	0	0.0213029	0	0	0	0	0	0	0	0	0	0	0	0	0	0	0	0	0	0	0	0	0	0	0	0	0	0	0	0	0	0	0	0	0	0	0
OTU_2678	0	0	0	0	0	0	0	0	0	0	0	0	0	0	0	0	0	0	0	0	0	0	0	0	0	0	0	0	0	0	0	0	0	0	0	0	0	0	0	0	0	0	0	0	0	0	0	0	0
OTU_2679	0	0	0	0	0	0	0	0	0	0	0	0	0	0.00852115	0	0	0	0	0	0	0	0	0	0	0	0	0	0	0	0	0	0	0.0286944	0	0	0	0	0	0	0	0	0	0	0	0	0	0	0.0180408	0
OTU_268	0	0	0	0	0	0	0	0	0	0	0	0	0	0	0	0	0	0	0	0	0	0	0	0	0	0.51913	0	0	0.0436758	0	0.112903	0	0	0	0	0	0	0	0	0	0	0	0	0.011162	0	0	0	0	0
OTU_2680	0	0	0	0	0	0	0	0	0	0	0	0	0.0445087	0	0	0	0	0	0	0	0	0	0	0	0	0	0	0	0	0	0	0	0	0	0	0	0	0	0	0	0	0	0	0	0	0	0	0	0
OTU_2681	0	0	0	0	0	0	0	0	0	0	0	0	0	0	0	0	0	0	0	0	0.059058	0	0	0	0	0	0	0	0	0	0	0	0	0	0	0	0	0	0	0	0	0	0	0	0	0	0	0	0
OTU_2682	0	0	0	0	0	0	0	0	0	0	0	0	0	0	0	0	0	0.00985707	0	0	0	0	0	0	0.00283407	0	0	0	0	0	0	0	0	0	0	0	0	0	0	0	0	0	0	0	0	0	0	0	0
OTU_2683	0	0	0	0	0	0	0	0	0	0	0	0	0	0	0	0	0	0	0	0.0309809	0	0	0	0	0	0	0	0	0	0	0	0	0	0	0	0	0	0	0	0	0	0	0	0	0	0	0	0	0
OTU_2684	0	0	0	0	0	0	0	0	0	0	0	0	0	0	0	0	0	0	0	0	0	0	0	0	0	0	0	0	0	0	0	0	0	0	0	0	0	0	0.154943	0	0	0	0	0	0	0	0	0	0
OTU_2685	0	0	0	0	0	0	0	0	0	0	0	0	0	0	0	0	0	0	0	0	0	0	0	0	0	0	0	0	0	0	0	0	0	0	0	0	0	0	0	0	0	0	0	0	0	0	0	0	0
OTU_2686	0	0	0	0	0	0	0	0	0	0	0	0	0	0	0	0	0	0	0	0	0	0	0	0	0	0	0	0	0	0	0	0	0	0.0430061	0.0134372	0	0	0	0	0	0	0	0	0	0	0	0	0	0
OTU_2687	0	0	0	0	0	0	0	0	0	0	0	0	0	0	0	0	0	0.0492854	0	0	0	0	0	0	0	0	0	0	0	0	0	0	0	0	0	0	0	0	0	0	0	0	0	0	0	0	0	0	0
OTU_2688	0	0	0	0	0	0	0	0	0	0	0	0	0	0	0	0	0	0	0	0	0	0	0	0	0	0	0	0	0	0	0	0	0	0	0	0	0	0	0	0	0	0	0	0	0	0	0.018368	0	0
OTU_2689	0	0	0	0	0	0	0	0	0	0	0	0	0	0	0	0	0	0	0	0	0	0	0	0	0	0	0	0	0	0	0	0	0	0	0	0	0	0	0	0	0	0	0	0	0	0	0	0	0
OTU_269	0	0	0	0	0	0	0	0	0.0567215	0	0	0	0.111272	0.0937327	0.376738	0.224972	0	0.147856	0	0.037177	0.059058	0.0582411	0	0	0	0	0	0	0.0262055	0.0910391	0.225806	0.281924	0	0.0107515	0	0	0	0.0133156	0	0.0177746	0	0.0186185	0	0.100458	0	0	0	0.126285	0.0361272
OTU_2690	0	0	0	0	0.0058751	0	0	0	0	0	0	0	0	0	0	0	0	0	0	0	0	0	0	0.00287134	0	0	0	0	0	0	0	0	0	0.0107515	0	0	0	0	0	0	0	0	0	0	0	0	0	0	0
OTU_2691	0	0	0	0	0.0293755	0	0	0	0	0	0	0	0	0	0	0	0	0	0	0	0	0	0	0	0	0	0	0	0	0	0	0	0	0	0	0	0	0	0	0	0	0	0	0	0	0	0	0	0
OTU_2692	0	0	0	0	0.0293755	0	0	0	0	0	0	0	0	0	0	0	0	0	0	0	0	0	0	0	0	0	0	0	0	0	0	0	0	0	0	0	0	0	0	0	0	0	0	0	0	0	0	0	0
OTU_2693	0	0	0	0	0.0235004	0	0	0	0	0	0	0	0	0	0	0	0	0	0	0	0	0	0	0	0	0	0	0	0	0	0	0	0	0	0	0	0	0	0	0.0177746	0	0	0	0	0	0	0	0	0
OTU_2694	0	0	0	0	0	0.00879585	0	0	0	0	0	0	0	0	0	0	0	0.00985707	0	0	0	0	0	0	0	0	0	0	0	0	0	0	0	0	0	0	0	0	0	0	0	0	0	0	0	0	0	0	0
OTU_2695	0	0	0	0	0	0	0	0	0	0	0	0	0	0	0	0	0	0	0	0	0	0	0	0	0	0	0	0	0	0	0	0	0	0	0	0	0	0	0	0	0	0.0465463	0	0	0	0	0	0	0
OTU_2696	0	0	0	0	0	0	0	0	0	0	0	0	0	0	0	0	0	0	0	0	0	0	0	0	0	0.0101129	0	0	0	0	0	0	0	0	0	0	0	0	0	0	0	0	0	0	0	0	0	0	0
OTU_2697	0	0	0	0	0	0	0	0	0	0	0	0	0	0	0	0	0	0	0	0	0.059058	0	0	0	0	0	0	0	0	0	0	0	0	0	0	0	0	0	0	0	0	0	0	0	0	0	0	0	0
OTU_2698	0	0	0	0	0	0	0	0	0	0	0	0	0	0	0	0	0	0	0	0	0	0	0	0	0	0	0	0	0	0	0	0	0.0286944	0.0322546	0.0134372	0	0	0	0	0	0	0	0	0	0	0	0	0	0
OTU_2699	0	0	0	0	0	0	0	0	0	0	0	0	0	0	0	0	0	0	0	0	0	0	0	0	0	0	0	0	0	0	0	0	0	0	0	0	0	0	0	0	0	0	0	0	0	0	0	0	0
OTU_27	1.51057	0.00992654	0.343031	4.62688	1.3454	1.13466	0.764631	0	0.553035	0	0	0	0.478469	0.14912	0.190534	0.224972	0	0.187284	0	0.216866	0.398642	0.0291206	0.185357	0.591495	1.62109	1.38884	0.0365912	1.14972	0	0.104045	0.33871	0.157138	0.0573888	0.0107515	0	0.296067	0	0.279627	4.02851	0.586562	0.390456	0.381679	0	0.446478	0	0	0	0.207469	0.0903179
OTU_270	0	0.00992654	0	0	0	0	0	0	0	0	0	0	0	0	0	0	0.192308	0	0.155408	0	0	0	0	0	0	0.323614	0.00731823	0	0	0	0	0	0	0	0	0	0.008992	0	0	0	0	0	0	0	0	0	0	0	0
OTU_2700	0	0	0	0	0	0	0	0	0	0	0	0	0	0.0170423	0	0	0	0	0	0	0	0	0	0	0	0	0	0	0	0	0	0	0	0	0	0	0	0	0	0	0	0	0	0	0	0	0	0	0.00903179
OTU_2701	0	0	0	0	0	0	0	0	0	0	0	0	0	0	0	0	0	0	0	0	0	0	0	0	0	0	0	0.0254362	0	0	0	0	0	0	0	0	0	0	0	0	0	0	0	0	0	0	0	0	0
OTU_2702	0	0	0	0	0	0	0	0	0	0	0	0	0	0	0	0	0	0.00985707	0	0	0	0	0	0	0	0	0	0	0	0	0	0	0	0	0	0	0	0	0	0	0	0	0	0	0	0	0	0.0180408	0
OTU_2703	0	0	0	0	0	0	0	0	0	0	0	0	0	0	0	0	0	0	0	0	0	0	0	0	0	0	0	0	0	0	0	0	0	0	0	0	0	0	0	0	0	0	0	0.0334859	0	0	0	0.0180408	0
OTU_2704	0	0	0	0	0	0	0	0	0	0	0	0	0	0	0	0	0	0	0	0	0	0	0	0	0	0	0	0.0254362	0	0	0	0	0	0	0	0	0	0	0	0	0	0	0	0	0	0	0	0	0
OTU_2705	0	0	0	0	0	0	0	0	0	0	0	0	0	0	0	0	0	0	0	0	0	0	0	0	0	0	0	0	0	0	0	0	0.0573888	0.0215031	0	0	0	0	0	0	0	0	0	0	0	0	0	0	0
OTU_2706	0	0	0	0	0	0	0	0	0	0	0	0	0	0	0	0	0	0	0	0	0	0	0	0	0	0	0	0	0	0	0	0	0	0	0	0	0	0	0.123954	0	0	0	0	0	0	0	0	0	0
OTU_2707	0	0	0	0	0	0	0	0	0	0	0	0	0	0	0	0	0	0.00985707	0	0	0	0	0	0	0	0	0	0	0	0	0	0	0	0	0	0	0	0	0	0	0	0	0	0	0	0	0.004592	0	0
OTU_2708	0	0	0	0	0	0	0	0	0	0	0	0	0	0	0	0	0	0.0197141	0	0	0	0	0	0	0	0	0	0	0	0	0	0	0	0	0	0	0	0	0	0	0	0	0	0	0	0	0	0.00902039	0.00903179
OTU_2709	0	0	0	0	0	0	0	0	0	0	0	0	0	0	0	0	0	0	0	0	0	0	0	0	0.00283407	0	0	0	0	0	0	0	0	0	0	0	0	0	0	0	0	0	0	0	0	0	0	0	0
OTU_271	0	0	0	0	0	0	0	0	0.0283607	0	0	0	0.0890175	0.170423	0.13424	0	0	0.0197141	0	0.309809	0.118116	0	0.247142	0	0	0	0	0	0.0960867	0	0	0	0	0	0	0	0	0	0	0	0	0.288587	0	0.178591	0	0.00534731	0	0.297673	0.279986
OTU_2710	0	0	0	0	0	0	0	0	0	0	0	0	0	0	0	0	0	0	0	0	0	0	0	0	0	0	0	0	0	0	0	0	0	0	0	0	0	0.0133156	0	0	0	0	0	0	0	0	0	0	0
OTU_2711	0	0	0	0	0	0	0	0	0	0	0	0	0	0.00852115	0	0	0	0	0	0	0	0	0	0	0	0	0	0	0	0	0	0	0	0	0	0	0	0	0	0	0	0	0	0	0	0	0	0	0
OTU_2712	0	0	0	0	0.0058751	0	0	0	0	0	0	0	0	0	0	0	0	0	0	0	0	0	0	0	0	0	0	0	0	0	0	0	0	0	0	0	0	0	0	0.0533239	0	0	0	0	0	0	0	0	0
OTU_2713	0	0	0	0	0	0	0	0	0	0	0	0	0	0	0	0	0	0	0	0	0	0	0	0	0	0	0	0	0	0	0	0	0	0	0	0	0	0	0	0	0	0	0	0	0	0	0	0	0
OTU_2714	0	0	0	0	0	0	0	0	0	0	0	0.0307669	0	0	0	0	0	0	0	0	0	0	0	0	0	0	0	0	0	0	0	0	0	0	0	0	0	0	0	0	0	0	0	0	0	0	0	0	0
OTU_2715	0	0	0	0	0	0	0	0	0	0	0	0	0	0	0	0	0	0	0	0	0.029529	0	0	0	0	0	0	0	0	0	0	0	0	0	0	0	0	0	0	0	0	0	0	0	0	0	0	0	0
OTU_2716	0	0	0	0	0	0	0	0	0	0	0	0	0	0	0	0	0	0	0	0	0	0	0	0	0	0	0	0	0	0	0	0	0.0286944	0.0107515	0.0268745	0	0	0	0	0	0	0	0	0	0	0	0	0	0
OTU_2717	0	0	0	0	0	0	0	0	0	0	0	0	0	0.0127817	0	0	0	0	0	0	0	0	0	0	0	0	0	0	0	0	0	0	0	0	0	0	0	0	0	0	0	0	0	0	0	0	0	0	0
OTU_2718	0	0	0	0	0	0	0	0	0	0	0	0	0	0	0	0	0	0	0	0	0	0	0	0	0	0	0.00365912	0	0	0	0	0	0	0	0	0	0	0	0	0	0	0	0	0	0	0	0	0	0
OTU_2719	0	0	0	0	0	0	0	0	0	0	0	0	0	0	0	0	0	0	0	0	0	0	0	0	0	0	0	0	0	0	0	0	0.0573888	0.0107515	0.0134372	0	0	0	0	0	0	0	0	0	0	0	0	0	0
OTU_272	0	0	0	0	0	0	0	0	0.0425411	0	0	0	0	0.110775	0.0562941	0.224972	0	0	0	0.0557655	0	0	0	0	0	0	0	0	0.200908	0.0260112	0.564516	0.152517	0	0	0	0	0	0	0	0.0177746	0	0	0.0683995	0.200915	0	0	0	0.216489	0.343208
OTU_2720	0	0	0	0	0	0	0	0	0	0	0	0	0	0	0	0	0	0	0	0	0	0	0	0	0	0	0	0	0	0	0	0	0	0	0	0	0	0	0	0	0	0	0	0.0446478	0	0	0	0	0
OTU_2721	0	0	0	0	0	0	0	0	0	0	0	0	0	0.00426058	0	0	0	0.00985707	0	0	0	0	0	0	0	0	0	0	0	0	0	0	0	0	0	0	0	0	0	0	0	0	0	0	0	0	0	0	0
OTU_2722	0	0	0	0	0	0	0	0	0.0283607	0	0	0	0	0	0	0	0	0	0	0	0	0	0	0	0	0	0	0	0	0	0	0	0	0	0	0	0	0	0	0	0	0	0	0.0223239	0	0	0	0	0
OTU_2723	0	0	0	0	0	0	0	0	0	0	0	0	0	0	0	0	0	0	0	0	0	0	0	0	0	0	0	0	0	0	0	0	0	0	0	0	0	0	0	0	0	0	0	0	0	0	0.018368	0	0
OTU_2724	0	0	0	0	0	0	0	0	0	0	0	0	0	0	0	0	0	0	0	0	0.029529	0	0	0	0	0	0	0	0	0	0	0	0	0	0	0	0	0	0	0	0	0	0	0	0	0	0	0	0
OTU_2725	0	0	0.026387	0	0	0	0	0	0	0	0	0	0	0	0	0	0	0	0	0	0	0	0	0	0	0	0	0	0	0	0	0	0	0	0	0	0	0	0	0	0	0	0	0	0	0	0	0	0
OTU_2726	0	0	0	0	0.0117502	0.00879585	0	0	0	0	0	0	0	0	0	0	0	0	0	0	0	0	0	0	0	0	0	0	0	0	0	0	0	0	0	0	0	0	0	0	0	0	0	0	0	0	0	0	0
OTU_2727	0	0	0	0	0	0	0	0	0	0	0	0	0	0	0	0	0	0	0	0	0	0	0	0	0	0	0	0	0	0	0	0	0	0	0	0	0	0	0	0	0	0	0	0.0334859	0	0	0	0	0.00903179
OTU_2728	0	0	0	0	0	0	0	0	0	0	0	0	0	0.0170423	0	0	0	0	0	0	0	0	0	0	0	0	0	0	0	0	0	0	0	0	0	0	0	0	0	0	0	0	0	0	0	0	0	0	0
OTU_2729	0	0	0	0	0	0	0	0	0	0	0	0	0	0	0	0	0	0	0	0	0	0	0	0	0	0	0	0	0	0	0	0	0	0	0	0	0	0	0	0	0	0	0	0	0	0	0	0	0
OTU_273	0	0	0.0395804	0	0	0.00879585	0.225468	0	0.0567215	0	0	0	0.0556359	0.132078	0	0	0.0824176	0.0394283	0	0.0805502	0	0.0873617	0.0926784	0.0890114	0.00566813	0.0134839	0	0	0	0.065028	0.33871	0.0231086	0	0	0	0	0	0.0266312	0	0.0355492	0.021692	0.074474	0.205198	0.011162	0	0	0.009184	0.0992242	0.171604
OTU_2730	0	0	0	0	0	0	0	0	0	0	0	0	0	0.0170423	0	0	0	0	0	0	0	0	0	0	0	0	0	0	0	0	0	0	0	0	0	0	0	0	0	0	0	0	0	0	0	0	0	0	0
OTU_2731	0	0	0	0	0.0176253	0	0	0	0	0	0	0	0	0	0	0	0	0.00985707	0	0	0	0	0	0	0	0	0	0	0	0	0	0	0	0	0	0	0	0	0	0	0	0	0	0	0	0	0	0	0
OTU_2732	0	0	0	0	0	0	0	0	0	0	0	0	0	0	0	0	0	0	0	0	0	0	0	0	0	0	0	0	0	0	0	0	0	0	0	0	0	0	0	0	0	0	0	0	0	0	0	0	0
OTU_2733	0	0	0	0	0	0	0	0	0	0	0	0	0	0.00426058	0	0	0	0	0	0	0	0	0	0	0	0	0	0	0	0	0	0	0	0	0	0	0	0	0	0	0	0	0	0	0	0	0	0	0.00903179
OTU_2734	0	0	0	0	0	0	0	0	0	0	0	0	0	0	0	0	0	0.0295712	0	0	0	0	0	0	0	0	0	0	0	0	0	0	0	0	0	0	0	0	0	0	0	0	0	0	0	0	0	0	0
OTU_2735	0	0	0	0	0	0	0	0	0	0	0	0	0	0	0	0	0	0	0	0	0	0	0	0	0	0	0	0	0	0	0	0	0	0	0	0	0	0	0	0	0	0	0	0	0	0	0	0	0
OTU_2736	0	0	0	0	0	0	0	0	0	0	0	0	0	0	0	0	0	0	0	0	0	0	0	0	0	0	0	0	0	0	0	0	0	0	0	0	0	0	0	0	0	0	0	0	0	0	0	0	0
OTU_2737	0	0	0	0	0	0.00439792	0	0	0	0	0	0	0	0	0	0	0	0	0	0	0	0	0	0	0	0	0	0	0	0	0	0	0	0	0	0	0	0	0	0	0	0	0	0	0	0	0	0	0.00903179
OTU_2738	0	0	0	0	0	0	0	0	0	0	0	0	0	0.0127817	0	0	0	0	0	0	0	0	0	0	0	0	0	0	0	0	0	0	0.0286944	0	0	0	0	0	0	0	0	0	0	0	0	0	0	0	0
OTU_2739	0	0	0	0	0	0	0	0	0	0	0	0	0	0	0	0	0	0	0	0	0	0.0582411	0	0	0	0	0	0	0	0	0	0	0	0	0	0	0	0	0	0	0	0	0	0	0	0	0	0	0
OTU_274	0	0	0	0	0.223254	0.263875	0.0980296	0	0.141804	0	0	0	0.111272	0.0681692	0.0476335	0	0	0.226713	0	0.192081	0.029529	0	0.0926784	0.132081	0.0340088	0.0337098	0	0	0	0.0260112	0	0	0	0	0	0	0	0.0133156	0	0.177746	0.173536	0.111711	0	0.0334859	0	0	0	0.0541223	0.0632225
OTU_2740	0	0	0	0	0	0	0	0	0	0	0	0	0	0	0	0	0	0	0	0	0.029529	0	0	0	0	0	0	0	0	0	0	0	0	0	0	0	0	0	0	0	0	0	0	0	0	0	0	0	0
OTU_2741	0	0	0	0	0	0	0	0	0	0	0	0	0	0	0	0	0	0	0	0	0	0	0	0	0	0	0	0	0	0	0	0	0	0	0	0	0	0	0	0	0	0	0	0.0446478	0	0	0	0	0
OTU_2742	0	0	0	0	0	0	0	0	0	0	0	0	0	0	0	0	0	0	0	0	0	0	0	0	0	0	0	0	0	0	0	0	0	0	0	0	0	0	0	0	0	0	0	0.0446478	0	0	0	0	0
OTU_2743	0	0	0	0	0	0	0	0	0	0	0	0	0	0	0	0	0	0	0	0	0	0	0	0	0	0	0	0	0	0	0	0	0	0	0	0	0	0	0	0	0	0	0	0	0	0	0	0	0
OTU_2744	0	0	0	0	0	0	0	0	0	0	0	0	0	0	0	0	0	0	0	0	0	0	0	0	0	0	0	0	0	0	0	0	0	0.0215031	0.0268745	0	0	0	0	0	0	0	0	0	0	0	0	0	0
OTU_2746	0	0	0	0	0	0	0	0	0	0	0	0	0	0	0	0	0	0	0	0	0	0	0	0	0	0	0	0	0	0	0	0	0	0	0	0	0	0	0	0	0	0	0	0	0	0	0.018368	0	0
OTU_2747	0	0	0	0	0	0	0	0	0	0	0	0	0	0	0	0	0	0	0	0	0	0	0	0	0	0	0	0	0	0	0	0	0	0	0	0	0	0	0	0.0177746	0	0.0279278	0	0	0	0	0	0	0
OTU_2748	0	0	0	0	0	0	0	0	0	0	0	0	0	0	0	0	0	0	0	0	0	0	0	0	0	0	0	0	0	0	0	0	0	0	0	0	0	0	0	0	0	0	0	0	0	0	0	0	0
OTU_2749	0	0	0	0	0	0	0	0	0	0	0	0	0	0	0.0173213	0	0	0	0	0	0	0	0	0	0	0	0	0	0	0	0	0	0	0	0	0	0	0	0	0	0	0	0	0	0	0	0	0	0
OTU_275	0	0	0	0	0	0.0131938	0.323498	0	0.0283607	0	0	0	0.0445087	0.0681692	0.0736154	0	0	0.00985707	0	0	0.0147645	0.0291206	0	0	0.0085022	0	0	0	0	0	0	0	0	0	0	0.0140984	0	0.0665779	0	0.0355492	0.021692	0.260659	0	0.156267	0	0	0.004592	0.342775	0.135477
OTU_2750	0	0	0	0	0	0	0	0	0	0	0	0	0	0	0	0	0	0	0	0	0	0	0	0	0	0.0134839	0	0	0	0	0	0	0	0	0	0	0	0	0	0	0	0	0	0	0	0	0	0	0
OTU_2751	0	0	0	0	0	0	0	0	0	0	0	0	0	0	0	0	0	0	0	0	0	0	0	0	0	0	0	0	0	0	0	0	0.0286944	0.0107515	0.0134372	0	0	0	0	0	0	0	0	0	0	0	0.004592	0	0
OTU_2752	0	0	0	0	0	0	0	0	0	0	0	0	0	0	0	0	0	0	0	0	0	0	0	0	0	0	0	0	0	0	0	0	0	0	0	0	0	0	0	0	0	0	0	0	0	0	0.018368	0	0
OTU_2753	0	0	0	0	0	0	0	0	0	0	0	0	0	0	0	0	0	0.00985707	0	0	0	0	0	0	0	0	0	0	0	0	0	0	0	0	0	0	0	0	0	0	0	0	0	0	0	0	0	0	0
OTU_2754	0	0	0	0	0	0	0	0	0	0	0	0	0	0	0	0	0	0	0	0	0	0	0	0	0	0	0	0	0	0	0	0	0	0	0	0	0	0	0	0	0	0	0	0	0	0	0	0	0
OTU_2755	0	0	0	0	0	0	0	0	0	0	0	0	0	0	0	0	0	0	0	0	0.0147645	0	0	0	0	0	0	0	0	0	0	0	0	0	0	0	0	0	0	0	0	0	0	0	0	0	0	0	0
OTU_2756	0	0	0	0	0	0	0	0	0	0	0	0	0	0	0	0	0	0.00985707	0	0	0	0	0	0	0	0	0	0	0	0	0	0	0	0	0	0	0	0	0	0	0	0	0	0	0	0	0	0	0
OTU_2757	0	0	0	0	0	0	0	0	0	0	0	0	0	0	0	0	0	0	0	0	0	0	0	0	0	0	0	0	0	0	0	0	0	0	0	0	0	0	0	0	0	0	0	0	0	0	0	0.00902039	0
OTU_2758	0	0	0	0	0	0	0	0	0	0	0	0	0	0	0	0	0	0.00985707	0	0	0	0	0	0	0	0	0	0	0	0	0	0	0	0	0	0	0	0	0	0	0	0	0	0	0	0	0	0	0
OTU_2759	0	0	0	0	0	0	0	0	0	0	0	0	0	0	0.0173213	0	0	0	0	0	0	0	0	0	0	0	0	0	0	0	0	0	0	0	0	0	0	0	0	0	0	0	0	0	0	0	0	0	0
OTU_276	0.0503525	0.0248164	0	0	0.217379	0.162723	0	0	0.0992626	0	0.0082944	0	0.144653	0.0553875	0.095267	0	0.0274725	0.23657	0.00267946	0.00619617	0	0	0	0.0287134	0.0510132	0.0202259	0	0	0	0	0	0.00924343	0	0	0	0.0986888	0.080928	0	0.185931	0.142197	0.433839	0.0651648	0	0.189753	0	0.00534731	0	0.117265	0.0541908
OTU_2760	0	0	0	0	0	0	0	0	0	0	0	0	0	0	0	0	0	0	0	0	0	0	0	0	0	0	0	0	0	0	0	0	0	0	0	0	0	0	0	0	0	0	0	0	0	0	0	0	0
OTU_2761	0	0	0	0	0.0058751	0	0	0	0	0	0	0	0	0	0	0	0	0.00985707	0	0	0	0	0	0	0	0	0	0	0	0	0	0	0	0.0107515	0	0	0	0	0	0.0177746	0	0	0	0	0	0	0	0	0
OTU_2762	0	0	0	0	0	0	0	0	0	0	0	0	0	0	0	0	0	0	0	0	0	0	0	0	0	0	0	0	0	0	0	0	0.0286944	0	0.0268745	0	0	0	0	0	0	0	0	0	0	0	0	0	0
OTU_2763	0	0	0	0	0	0	0	0	0	0	0	0	0	0	0	0	0	0	0	0	0	0	0	0	0	0	0	0	0	0	0	0	0	0	0	0	0	0	0	0	0	0	0	0	0	0	0	0	0
OTU_2764	0	0	0	0	0	0	0	0	0	0	0	0	0	0	0	0	0	0	0	0	0	0	0	0	0	0	0	0	0	0	0	0	0	0	0	0	0	0	0	0	0	0	0	0	0	0	0	0	0
OTU_2765	0	0	0	0	0	0	0	0	0	0	0	0	0	0	0	0	0	0	0	0	0	0	0	0	0	0	0	0	0	0	0	0	0	0	0	0	0	0	0	0	0	0.037237	0	0	0	0	0	0	0
OTU_2766	0	0	0	0	0	0	0	0	0	0	0	0	0	0	0	0	0	0.0394283	0	0	0	0	0	0	0	0	0	0	0	0	0	0	0	0	0	0	0	0	0	0	0	0	0	0	0	0	0	0	0
OTU_2767	0	0	0	0	0	0	0	0	0	0	0	0	0	0	0	0	0	0	0	0	0	0	0	0	0.0085022	0	0	0	0	0	0	0	0	0	0	0	0	0	0	0	0	0	0	0	0	0	0	0	0
OTU_2768	0	0	0	0	0	0.0175917	0	0	0	0	0	0	0	0	0	0	0	0	0	0	0	0	0	0	0	0	0	0	0	0	0	0	0	0	0	0	0	0	0	0	0	0	0	0	0	0	0	0	0
OTU_2769	0	0	0	0	0	0	0	0	0	0	0	0	0	0	0	0	0	0.0394283	0	0	0	0	0	0	0	0	0	0	0	0	0	0	0	0	0	0	0	0	0	0	0	0	0	0	0	0	0	0	0
OTU_277	0	0	0	0	0	0	0	0	0	0	0	0	0	0	0	0	0	0	0	0	0	0	0	0.206736	0.0963582	0.0101129	0.00365912	0.585033	0	0	0	0	0	0	0	0	0	0	0	0	0	0	0	0	0	0	0	0	0
OTU_2770	0	0	0	0	0	0	0	0	0	0	0	0	0	0	0	0	0	0	0	0	0	0	0	0	0	0	0	0	0	0	0	0	0	0.0107515	0	0	0	0	0	0.0177746	0	0	0	0	0	0	0	0	0
OTU_2771	0	0	0	0	0	0	0	0	0	0	0	0	0	0	0	0	0	0	0	0	0	0	0	0	0	0	0	0	0	0	0	0	0	0	0	0	0	0	0	0.0177746	0	0	0	0	0	0	0	0.0270612	0
OTU_2772	0	0	0	0	0	0	0	0	0	0	0	0	0	0	0	0	0	0.00985707	0	0	0	0	0	0	0	0	0	0	0	0	0	0	0	0	0	0	0	0	0	0	0	0	0	0	0	0	0	0	0
OTU_2773	0	0	0	0	0	0	0	0	0	0	0	0	0	0	0	0	0	0	0	0	0	0	0	0	0	0	0	0	0	0	0	0	0	0	0	0	0	0	0	0	0	0	0	0.0223239	0.0892857	0	0	0	0
OTU_2774	0	0	0	0	0	0	0	0	0	0	0	0	0	0	0	0	0	0	0	0	0	0	0	0	0	0	0	0	0	0	0	0	0	0	0	0	0	0	0	0	0	0	0	0	0	0	0	0.0360815	0
OTU_2775	0	0	0	0	0.0176253	0	0	0	0	0	0	0	0	0	0	0	0	0	0	0	0	0	0	0	0	0	0	0	0	0	0	0	0	0	0	0	0	0	0	0	0.021692	0	0	0	0	0	0	0	0
OTU_2776	0	0	0	0	0	0	0	0	0	0	0	0	0	0	0	0	0	0	0	0	0	0	0	0	0	0	0	0	0	0	0	0	0	0	0	0	0	0	0	0	0	0	0	0	0	0	0	0	0
OTU_2777	0	0	0	0	0	0	0	0	0	0	0	0	0	0	0	0	0	0	0	0	0	0.116482	0	0	0	0	0	0	0	0	0	0	0	0	0	0	0	0	0	0	0	0	0	0	0	0	0	0	0
OTU_2778	0	0	0	0	0	0.0131938	0	0	0	0	0	0	0	0	0	0	0	0	0	0	0	0	0	0	0	0	0	0	0	0	0	0	0	0	0	0	0	0	0	0	0.021692	0	0	0	0	0	0	0	0
OTU_2779	0	0	0	0	0	0	0	0	0	0	0	0	0	0.0170423	0	0	0	0	0	0	0	0	0	0	0	0	0	0	0	0	0	0	0	0	0	0	0	0	0	0	0	0	0	0	0	0	0	0	0
OTU_278	0	0	0	0	0.652136	0.33864	0	0	0	0	0	0	0	0	0	0	0	0	0	0	0	0	0	0	0	0	0	0	0	0	0	0	0	0	0	0	0	0	0	1.88411	2.08243	0	0	0	0	0	0	0	0
OTU_2780	0	0	0	0	0	0	0	0	0	0	0	0	0	0	0	0	0	0	0	0	0	0	0	0	0	0	0	0	0	0	0	0	0	0	0	0	0	0	0	0	0.0650759	0	0	0	0	0	0	0	0
OTU_2781	0	0	0	0	0	0	0	0	0	0	0	0	0	0.0127817	0	0	0	0	0	0	0	0	0	0	0.00283407	0	0	0	0	0	0	0	0	0	0	0	0	0	0	0	0	0	0	0	0	0	0	0	0
OTU_2782	0	0	0	0	0.0058751	0	0	0	0	0	0	0	0	0	0	0	0	0.00985707	0	0	0	0	0	0	0	0	0	0	0	0	0	0	0	0	0	0	0	0	0	0	0	0	0	0	0	0	0	0	0.0180636
OTU_2783	0	0	0	0	0	0	0	0	0	0	0	0	0	0	0	0	0	0	0	0	0	0	0	0	0	0	0	0	0	0	0	0	0	0	0	0	0	0	0	0	0	0	0	0.0446478	0	0	0	0	0
OTU_2784	0	0	0	0	0	0	0	0	0	0	0	0	0	0.0170423	0	0	0	0	0	0	0	0	0	0	0	0	0	0	0	0	0	0	0	0	0	0	0	0	0	0	0	0	0	0	0	0	0	0	0
OTU_2785	0	0	0	0	0	0	0	0	0	0	0	0	0	0.0170423	0	0	0	0	0	0	0	0	0	0	0	0	0	0	0	0	0	0	0	0	0	0	0	0	0	0	0	0	0	0	0	0	0	0	0
OTU_2786	0	0	0	0	0	0	0	0	0	0	0	0	0	0	0	0	0	0	0	0	0	0	0	0	0	0	0	0	0	0	0	0	0	0	0	0	0	0	0	0	0	0	0	0	0	0	0	0	0
OTU_2787	0	0	0	0	0	0	0	0	0	0	0	0	0	0	0	0	0	0	0	0	0	0	0	0	0	0	0	0.020349	0	0	0	0	0	0	0	0	0	0	0	0	0	0	0	0	0	0	0	0	0
OTU_2788	0	0	0	0	0	0	0	0	0	0	0	0	0	0	0	0	0	0	0	0	0	0	0	0	0	0	0	0	0	0	0	0	0	0.0107515	0.0403117	0	0	0	0	0	0	0	0	0	0	0	0	0	0
OTU_2789	0	0	0	0	0	0	0	0	0	0	0	0	0	0	0	0	0	0	0	0	0	0	0	0	0	0	0	0	0	0	0	0	0	0	0	0	0	0	0.123954	0	0	0	0	0	0	0	0	0	0
OTU_279	0	0	0	0	0	0	0	0	0	0	0	0	0	0.0213029	0	0	0	0.00985707	0	0.316005	1.04828	0.145603	0.21625	0	0	0	0	0	0	0	0	0	0	0	0	0	0	0	0	0	0	0.0186185	0	0	0	0	0	0.0270612	0
OTU_2790	0	0	0	0	0	0	0	0	0	0	0	0	0	0	0	0	0	0	0.00535891	0	0.029529	0	0	0	0	0	0	0	0	0	0	0	0	0	0	0	0	0	0	0	0	0	0	0	0	0	0	0	0
OTU_2791	0	0	0	0	0	0	0	0	0	0	0	0	0	0	0	0	0	0	0	0	0	0	0	0	0	0	0	0	0	0	0	0	0	0	0	0	0	0	0	0	0	0	0	0.0334859	0	0	0	0	0.00903179
OTU_2792	0	0	0	0	0	0	0	0	0	0	0	0	0	0	0	0	0	0	0	0	0	0	0	0	0	0	0	0	0	0	0	0	0	0	0	0	0	0	0	0	0	0	0	0	0	0	0	0	0.0270954
OTU_2793	0	0	0	0	0	0	0	0	0	0	0	0	0	0.00852115	0	0	0	0	0	0	0	0	0	0	0	0	0	0	0	0	0	0	0	0	0	0	0	0	0	0	0	0	0	0	0	0	0	0.00902039	0
OTU_2794	0	0	0	0	0	0	0	0	0	0	0	0	0	0	0	0	0	0	0	0	0	0	0	0	0	0	0	0	0	0	0	0	0	0	0	0	0	0	0	0	0	0	0	0	0	0	0	0	0
OTU_2795	0	0	0	0	0	0	0	0	0	0	0	0	0	0	0	0	0	0	0	0	0	0	0	0	0	0	0	0	0	0	0	0	0	0	0	0	0	0	0	0	0	0	0	0	0	0	0	0.0180408	0
OTU_2796	0	0	0	0	0	0	0	0	0	0	0	0	0	0	0	0	0	0	0	0	0	0	0	0	0	0	0	0	0	0	0	0	0	0	0	0	0	0	0	0	0	0.037237	0	0	0	0	0	0	0
OTU_2797	0	0	0	0	0	0	0	0	0	0	0	0	0	0.0127817	0	0	0	0	0	0	0	0	0	0	0	0	0	0	0	0	0	0	0	0	0	0	0	0	0	0	0	0	0	0	0	0	0	0	0
OTU_2799	0	0	0	0	0	0	0	0	0	0	0	0	0	0	0	0	0	0.0394283	0	0	0	0	0	0	0	0	0	0	0	0	0	0	0	0	0	0	0	0	0	0	0	0	0	0	0	0	0	0	0
OTU_28	0	0	0.0329837	0.0237276	0.0293755	0.0175917	0.245074	0	0.184345	0	0	0	0.189162	0.319543	0.433032	0.224972	0	0.295712	0.00267946	0.1611	0.191939	0.116482	0.370714	0.462285	1.2725	0.188775	0	0.0457852	0	0.0910391	0.112903	0	0	0	0	0	0	0.0798935	0	0.0710985	0.10846	0.288587	0	0.368345	0	0	0.013776	0.396897	0.298049
OTU_280	0	0.00496327	0.0725642	0.059319	0.564009	0.861993	0.215665	0	0	0	0	0	0	0	0	0	0	0.0197141	0	0	0	0	0	0	0	0	0	0	0	0	0	0	0	0	0	0.0140984	0	0	0	0.302169	0.412148	0.139639	0	0	0	0	0	0.00902039	0
OTU_2800	0	0	0	0	0	0	0	0	0	0	0	0	0	0.0127817	0	0	0	0	0	0	0	0	0	0	0	0	0	0	0	0	0	0	0	0	0	0	0	0	0	0	0	0	0	0	0	0	0	0	0
OTU_2801	0	0	0	0	0	0	0	0	0	0	0	0	0	0	0	0	0	0	0	0	0	0	0	0	0	0	0	0	0	0	0.0322581	0	0	0	0	0	0	0	0	0	0	0	0	0	0	0	0	0	0
OTU_2802	0	0	0	0	0	0	0	0	0	0	0	0	0	0	0	0	0	0	0	0	0	0	0	0	0	0	0	0	0	0	0	0	0	0	0	0	0	0	0	0	0	0	0	0	0	0	0	0	0
OTU_2803	0	0	0	0	0	0.0131938	0	0	0	0	0	0	0	0	0	0	0	0	0	0	0	0	0	0	0	0	0	0	0	0	0	0	0	0	0	0	0	0	0	0	0.021692	0	0	0	0	0	0	0	0
OTU_2804	0	0	0	0	0	0	0	0	0	0	0	0	0	0	0	0	0	0	0	0	0	0	0	0	0	0	0	0	0	0	0	0	0	0	0	0	0	0	0	0	0	0	0	0	0	0	0	0	0
OTU_2805	0	0	0	0	0	0	0	0	0	0	0	0	0	0	0	0	0	0	0	0	0	0	0	0	0	0	0	0	0	0	0	0	0	0	0	0	0	0	0	0.0355492	0	0.0186185	0	0	0	0	0	0	0
OTU_2806	0	0	0	0	0	0	0	0	0	0	0	0	0	0	0	0	0	0.0295712	0	0	0	0	0	0	0	0	0	0	0	0	0	0	0	0	0	0	0	0	0	0	0.021692	0	0	0	0	0	0	0	0
OTU_2807	0	0	0	0	0.0235004	0	0	0	0	0	0	0	0	0	0	0	0	0	0	0	0	0	0	0	0	0	0	0	0	0	0	0	0	0	0	0	0	0	0	0	0	0	0	0	0	0	0	0	0
OTU_2808	0	0	0	0	0	0	0	0	0	0	0	0	0	0	0	0	0	0	0	0	0	0	0	0	0	0	0	0	0	0	0	0	0	0	0	0	0	0	0	0	0	0	0	0	0	0	0	0	0
OTU_2809	0	0	0	0	0	0	0	0	0	0	0	0	0	0	0	0	0	0	0	0	0	0	0	0	0	0	0	0	0	0	0	0	0	0	0	0	0.035968	0	0	0	0	0	0	0	0	0	0	0	0
OTU_281	0	0	0	0	0	0	0	0	0	0	0	0	0	0	0	0	0	0	0	0	0	0	0	0	0	0	0	0	0	0	0	0	1.46341	1.51597	2.59339	0	0	0	0	0	0	0	0	0	0	0	0	0	0
OTU_2810	0	0	0	0	0	0	0	0	0	0	0	0	0	0.0127817	0	0	0	0	0	0	0	0	0	0	0	0	0	0	0	0	0	0	0	0	0	0	0	0	0	0	0	0	0	0	0	0	0	0	0.00903179
OTU_2811	0	0	0	0	0	0	0	0	0	0	0	0	0	0	0	0	0	0	0	0	0	0	0	0	0	0	0	0	0	0	0	0	0	0	0	0	0	0	0	0	0	0	0	0	0	0	0	0	0
OTU_2812	0	0	0	0	0	0	0	0	0	0	0	0	0	0	0	0	0	0.00985707	0	0	0	0	0	0	0	0	0	0	0	0	0	0	0	0.0107515	0	0	0	0	0	0	0	0	0	0	0	0	0	0	0
OTU_2813	0	0	0	0	0	0	0	0	0	0	0	0	0	0	0	0	0	0	0	0	0	0	0	0	0	0	0	0	0	0	0	0	0	0	0	0	0	0	0	0	0	0	0	0	0	0	0	0	0
OTU_2814	0	0	0	0	0	0	0	0	0	0	0	0	0	0	0	0	0	0	0	0	0	0	0	0	0	0	0	0	0	0	0	0	0	0	0	0	0	0	0	0	0	0	0	0	0	0	0	0	0
OTU_2815	0	0	0	0	0	0	0	0	0	0	0	0	0	0	0	0	0	0	0	0	0	0	0	0	0	0	0	0	0	0	0	0	0	0	0	0	0	0	0	0	0	0	0	0	0	0	0	0	0
OTU_2816	0	0	0	0	0	0	0	0	0	0	0	0	0	0	0	0	0	0	0	0	0	0	0	0	0	0	0	0	0	0	0	0	0	0	0	0	0	0	0	0	0	0	0	0	0	0	0	0	0.0270954
OTU_2817	0	0	0	0	0	0	0	0	0	0	0	0	0	0	0	0	0	0.0197141	0	0	0	0	0	0	0.00283407	0	0	0	0	0	0	0	0	0	0	0	0	0	0	0	0	0	0	0	0	0	0	0	0
OTU_2818	0	0	0	0	0	0	0	0	0.0283607	0	0	0	0	0	0	0	0	0	0	0	0	0	0	0	0	0	0	0	0	0	0	0	0	0	0	0	0	0	0	0	0	0	0	0.011162	0	0	0	0	0
OTU_2819	0	0	0	0	0	0	0	0	0	0	0	0	0	0	0	0	0	0.00985707	0	0	0	0	0	0	0	0	0	0	0	0	0	0	0	0	0	0	0	0	0	0	0	0	0	0	0	0	0	0	0
OTU_282	0	0	0	0	0	0	0	0	0	0	0	0	0	0	0	0	0	0	0	0	0	0	0	0.62308	0.130367	0	0.00731823	0.0559597	0	0	0	0	0	0	0	0	0	0	0	0	0	0	0	0	0	0	0	0	0
[truncated: 951 more rows]
[truncated: 21 more columns]
